# Supplementary material for: Factors associated with hemolysis during extracorporeal membrane oxygenation (ECMO)—Comparison of VA- versus VV ECMO
Source: PLoS One. 2020 Jan 27;15(1):e0227793. doi: 10.1371/journal.pone.0227793 (PMC6984694; doi:10.1371/journal.pone.0227793)
Supplement: S1 Dataset — (XLSX) [file pone.0227793.s003.xlsx]

## Sheet: Table 1
#	ECMO_type	System	Pump	Oxygenator
484	VA	DP3 system	DP3	Hilite LT 7000
840	VV	Others	DP3	iLA activve
841	VA	Others	Rotaflow	MECC Quadrox Softline
485	VV	DP3 system	DP3	Hilite LT 7000
842	VV	Others	DP3	iLA activve
1	VV	Cardiohelp HLS	Cardiohelp	Cardiohelp
2	VA	Cardiohelp HLS	Cardiohelp	Cardiohelp
894	VA	PLS	Rotaflow	Quadrox D
486	VV	DP3 system	DP3	Hilite LT 7000
895	VA	PLS	Rotaflow	Quadrox D
487	VA	DP3 system	DP3	Hilite LT 7000
896	VV	PLS	Rotaflow	Quadrox D
488	VV	DP3 system	DP3	Hilite LT 7000
843	VA	Others	Rotaflow	MECC Quadrox Softline
3	VV	Cardiohelp HLS	Cardiohelp	Cardiohelp
489	VA	DP3 system	DP3	Hilite LT 7000
4	VA	Cardiohelp HLS	Cardiohelp	Cardiohelp
673	VV	Life-Box	Revolution	ECC.O 5
5	VA	Cardiohelp HLS	Cardiohelp	Cardiohelp
897	VA	PLS	Rotaflow	Quadrox D
844	VV	Others	DP3	iLA activve
490	VV	DP3 system	DP3	Hilite LT 7000
674	VV	Life-Box	Revolution	ECC.O 5
898	VV	PLS	Rotaflow	Quadrox D
491	VV	DP3 system	DP3	Hilite LT 7000
899	VV	PLS	Rotaflow	Quadrox D
6	VV	Cardiohelp HLS	Cardiohelp	Cardiohelp
845	VV	Others	Rotaflow	MECC Quadrox Softline
900	VA	PLS	Rotaflow	Quadrox D
901	VV	PLS	Rotaflow	Quadrox D
902	VA	PLS	Rotaflow	Quadrox D
7	VV	Cardiohelp HLS	Cardiohelp	Cardiohelp
8	VA	Cardiohelp HLS	Cardiohelp	Cardiohelp
492	VA	DP3 system	DP3	Hilite LT 7000
9	VA	Cardiohelp HLS	Cardiohelp	Cardiohelp
10	VV	Cardiohelp HLS	Cardiohelp	Cardiohelp
493	VA	DP3 system	DP3	Hilite LT 7000
903	VV	PLS	Rotaflow	Quadrox D
846	VA	Others	Rotaflow	MECC Quadrox Softline
11	VV	Cardiohelp HLS	Cardiohelp	Cardiohelp
12	VV	Cardiohelp HLS	Cardiohelp	Cardiohelp
13	VA	Cardiohelp HLS	Cardiohelp	Cardiohelp
847	VV	Others	DP3	iLA activve
14	VV	Cardiohelp HLS	Cardiohelp	Cardiohelp
904	VV	PLS	Rotaflow	Quadrox D
494	VA	DP3 system	DP3	Hilite LT 7000
905	VV	PLS	Rotaflow	Quadrox D
15	VV	Cardiohelp HLS	Cardiohelp	Cardiohelp
906	VA	PLS	Rotaflow	Quadrox D
495	VA	DP3 system	DP3	Hilite LT 7000
16	VA	Cardiohelp HLS	Cardiohelp	Cardiohelp
496	VV	DP3 system	DP3	Hilite LT 7000
848	VV	Others	DP3	iLA activve
675	VA	Life-Box	Revolution	ECC.O 5
497	VV	DP3 system	DP3	Hilite LT 7000
498	VV	DP3 system	DP3	Hilite LT 7000
17	VA	Cardiohelp HLS	Cardiohelp	Cardiohelp
676	VV	Life-Box	Revolution	ECC.O 5
18	VV	Cardiohelp HLS	Cardiohelp	Cardiohelp
677	VV	Life-Box	Revolution	ECC.O 5
907	VV	PLS	Rotaflow	Quadrox D
19	VV	Cardiohelp HLS	Cardiohelp	Cardiohelp
908	VV	PLS	Rotaflow	Quadrox D
678	VV	Life-Box	Revolution	ECC.O 5
20	VA	Cardiohelp HLS	Cardiohelp	Cardiohelp
909	VV	PLS	Rotaflow	Quadrox D
679	VV	Life-Box	Revolution	ECC.O 5
21	VV	Cardiohelp HLS	Cardiohelp	Cardiohelp
680	VV	Life-Box	Revolution	ECC.O 5
910	VA	PLS	Rotaflow	Quadrox D
911	VA	PLS	Rotaflow	Quadrox D
681	VV	Life-Box	Revolution	ECC.O 5
22	VA	Cardiohelp HLS	Cardiohelp	Cardiohelp
912	VA	PLS	Rotaflow	Quadrox D
913	VV	PLS	Rotaflow	Quadrox D
23	VA	Cardiohelp HLS	Cardiohelp	Cardiohelp
914	VA	PLS	Rotaflow	Quadrox D
499	VV	DP3 system	DP3	Hilite LT 7000
915	VV	PLS	Rotaflow	Quadrox D
849	VV	Others	DP3	iLA activve
500	VA	DP3 system	DP3	Hilite LT 7000
682	VA	Life-Box	Revolution	ECC.O 5
24	VA	Cardiohelp HLS	Cardiohelp	Cardiohelp
850	VA	Others	Rotaflow	MECC Quadrox Softline
916	VA	PLS	Rotaflow	Quadrox D
501	VV	DP3 system	DP3	Hilite LT 7000
502	VV	DP3 system	DP3	Hilite LT 7000
25	VV	Cardiohelp HLS	Cardiohelp	Cardiohelp
503	VV	DP3 system	DP3	Hilite LT 7000
26	VA	Cardiohelp HLS	Cardiohelp	Cardiohelp
27	VV	Cardiohelp HLS	Cardiohelp	Cardiohelp
917	VV	PLS	Rotaflow	Quadrox D
851	VA	Others	Rotaflow	MECC Quadrox Softline
683	VV	Life-Box	Revolution	ECC.O 5
852	VA	Others	Rotaflow	MECC Quadrox Softline
918	VA	PLS	Rotaflow	Quadrox D
28	VA	Cardiohelp HLS	Cardiohelp	Cardiohelp
504	VV	DP3 system	DP3	Hilite LT 7000
919	VA	PLS	Rotaflow	Quadrox D
684	VV	Life-Box	Revolution	ECC.O 5
29	VA	Cardiohelp HLS	Cardiohelp	Cardiohelp
505	VV	DP3 system	DP3	Hilite LT 7000
920	VV	PLS	Rotaflow	Quadrox D
685	VV	Life-Box	Revolution	ECC.O 5
30	VA	Cardiohelp HLS	Cardiohelp	Cardiohelp
853	VV	Others	DP3	iLA activve
921	VV	PLS	Rotaflow	Quadrox D
922	VA	PLS	Rotaflow	Quadrox D
506	VA	DP3 system	DP3	Hilite LT 7000
923	VV	PLS	Rotaflow	Quadrox D
924	VA	PLS	Rotaflow	Quadrox D
507	VV	DP3 system	DP3	Hilite LT 7000
31	VV	Cardiohelp HLS	Cardiohelp	Cardiohelp
925	VA	PLS	Rotaflow	Quadrox D
686	VA	Life-Box	Revolution	ECC.O 5
32	VV	Cardiohelp HLS	Cardiohelp	Cardiohelp
926	VV	PLS	Rotaflow	Quadrox D
508	VV	DP3 system	DP3	Hilite LT 7000
33	VA	Cardiohelp HLS	Cardiohelp	Cardiohelp
927	VV	PLS	Rotaflow	Quadrox D
687	VV	Life-Box	Revolution	ECC.O 5
854	VA	Others	Rotaflow	MECC Quadrox Softline
34	VV	Cardiohelp HLS	Cardiohelp	Cardiohelp
928	VV	PLS	Rotaflow	Quadrox D
929	VA	PLS	Rotaflow	Quadrox D
35	VV	Cardiohelp HLS	Cardiohelp	Cardiohelp
930	VV	PLS	Rotaflow	Quadrox D
688	VV	Life-Box	Revolution	ECC.O 5
931	VA	PLS	Rotaflow	Quadrox D
36	VA	Cardiohelp HLS	Cardiohelp	Cardiohelp
37	VV	Cardiohelp HLS	Cardiohelp	Cardiohelp
38	VA	Cardiohelp HLS	Cardiohelp	Cardiohelp
689	VV	Life-Box	Revolution	ECC.O 5
509	VV	DP3 system	DP3	Hilite LT 7000
39	VV	Cardiohelp HLS	Cardiohelp	Cardiohelp
40	VV	Cardiohelp HLS	Cardiohelp	Cardiohelp
510	VV	DP3 system	DP3	Hilite LT 7000
690	VV	Life-Box	Revolution	ECC.O 5
932	VV	PLS	Rotaflow	Quadrox D
41	VV	Cardiohelp HLS	Cardiohelp	Cardiohelp
933	VV	PLS	Rotaflow	Quadrox D
691	VV	Life-Box	Revolution	ECC.O 5
511	VV	DP3 system	DP3	Hilite LT 7000
42	VA	Cardiohelp HLS	Cardiohelp	Cardiohelp
855	VA	Others	Rotaflow	MECC Quadrox Softline
934	VA	PLS	Rotaflow	Quadrox D
43	VV	Cardiohelp HLS	Cardiohelp	Cardiohelp
935	VA	PLS	Rotaflow	Quadrox D
936	VV	PLS	Rotaflow	Quadrox D
44	VV	Cardiohelp HLS	Cardiohelp	Cardiohelp
937	VV	PLS	Rotaflow	Quadrox D
692	VA	Life-Box	Revolution	ECC.O 5
512	VV	DP3 system	DP3	Hilite LT 7000
45	VV	Cardiohelp HLS	Cardiohelp	Cardiohelp
693	VA	Life-Box	Revolution	ECC.O 5
694	VV	Life-Box	Revolution	ECC.O 5
513	VV	DP3 system	DP3	Hilite LT 7000
938	VA	PLS	Rotaflow	Quadrox D
46	VA	Cardiohelp HLS	Cardiohelp	Cardiohelp
939	VV	PLS	Rotaflow	Quadrox D
47	VA	Cardiohelp HLS	Cardiohelp	Cardiohelp
48	VV	Cardiohelp HLS	Cardiohelp	Cardiohelp
49	VV	Cardiohelp HLS	Cardiohelp	Cardiohelp
695	VV	Life-Box	Revolution	ECC.O 5
696	VA	Life-Box	Revolution	ECC.O 5
697	VV	Life-Box	Revolution	ECC.O 5
50	VV	Cardiohelp HLS	Cardiohelp	Cardiohelp
514	VA	DP3 system	DP3	Hilite LT 7000
940	VA	PLS	Rotaflow	Quadrox D
51	VV	Cardiohelp HLS	Cardiohelp	Cardiohelp
941	VA	PLS	Rotaflow	Quadrox D
52	VA	Cardiohelp HLS	Cardiohelp	Cardiohelp
53	VA	Cardiohelp HLS	Cardiohelp	Cardiohelp
515	VV	DP3 system	DP3	Hilite LT 7000
516	VA	DP3 system	DP3	Hilite LT 7000
856	VA	Others	Rotaflow	MECC Quadrox Softline
857	VA	Others	Rotaflow	MECC Quadrox Softline
858	VA	Others	Rotaflow	MECC Quadrox Softline
54	VV	Cardiohelp HLS	Cardiohelp	Cardiohelp
942	VV	PLS	Rotaflow	Quadrox D
859	VA	Others	Rotaflow	MECC Quadrox Softline
517	VV	DP3 system	DP3	Hilite LT 7000
55	VA	Cardiohelp HLS	Cardiohelp	Cardiohelp
860	VV	Others	DP3	iLA activve
56	VA	Cardiohelp HLS	Cardiohelp	Cardiohelp
57	VA	Cardiohelp HLS	Cardiohelp	Cardiohelp
58	VA	Cardiohelp HLS	Cardiohelp	Cardiohelp
698	VA	Life-Box	Revolution	ECC.O 5
518	VA	DP3 system	DP3	Hilite LT 7000
59	VA	Cardiohelp HLS	Cardiohelp	Cardiohelp
699	VV	Life-Box	Revolution	ECC.O 5
519	VV	DP3 system	DP3	Hilite LT 7000
60	VA	Cardiohelp HLS	Cardiohelp	Cardiohelp
61	VV	Cardiohelp HLS	Cardiohelp	Cardiohelp
861	VA	Others	Rotaflow	MECC Quadrox Softline
520	VA	DP3 system	DP3	Hilite LT 7000
521	VV	DP3 system	DP3	Hilite LT 7000
862	VV	Others	Rotaflow	MECC Quadrox Softline
863	VA	Others	Rotaflow	MECC Quadrox Softline
700	VV	Life-Box	Revolution	ECC.O 5
864	VA	Others	Rotaflow	MECC Quadrox Softline
62	VA	Cardiohelp HLS	Cardiohelp	Cardiohelp
701	VA	Life-Box	Revolution	ECC.O 5
943	VV	PLS	Rotaflow	Quadrox D
63	VA	Cardiohelp HLS	Cardiohelp	Cardiohelp
522	VA	DP3 system	DP3	Hilite LT 7000
865	VA	Others	Rotaflow	MECC Quadrox Softline
64	VA	Cardiohelp HLS	Cardiohelp	Cardiohelp
944	VA	PLS	Rotaflow	Quadrox D
945	VA	PLS	Rotaflow	Quadrox D
65	VA	Cardiohelp HLS	Cardiohelp	Cardiohelp
946	VA	PLS	Rotaflow	Quadrox D
947	VA	PLS	Rotaflow	Quadrox D
66	VA	Cardiohelp HLS	Cardiohelp	Cardiohelp
702	VV	Life-Box	Revolution	ECC.O 5
523	VV	DP3 system	DP3	Hilite LT 7000
948	VA	PLS	Rotaflow	Quadrox D
949	VV	PLS	Rotaflow	Quadrox D
703	VA	Life-Box	Revolution	ECC.O 5
950	VV	PLS	Rotaflow	Quadrox D
524	VA	DP3 system	DP3	Hilite LT 7000
67	VA	Cardiohelp HLS	Cardiohelp	Cardiohelp
704	VV	Life-Box	Revolution	ECC.O 5
525	VV	DP3 system	DP3	Hilite LT 7000
951	VA	PLS	Rotaflow	Quadrox D
705	VA	Life-Box	Revolution	ECC.O 5
706	VV	Life-Box	Revolution	ECC.O 5
952	VA	PLS	Rotaflow	Quadrox D
526	VA	DP3 system	DP3	Hilite LT 7000
707	VA	Life-Box	Revolution	ECC.O 5
68	VV	Cardiohelp HLS	Cardiohelp	Cardiohelp
69	VV	Cardiohelp HLS	Cardiohelp	Cardiohelp
953	VA	PLS	Rotaflow	Quadrox D
954	VA	PLS	Rotaflow	Quadrox D
708	VV	Life-Box	Revolution	ECC.O 5
70	VV	Cardiohelp HLS	Cardiohelp	Cardiohelp
71	VV	Cardiohelp HLS	Cardiohelp	Cardiohelp
955	VA	PLS	Rotaflow	Quadrox D
956	VV	PLS	Rotaflow	Quadrox D
709	VV	Life-Box	Revolution	ECC.O 5
527	VV	DP3 system	DP3	Hilite LT 7000
710	VV	Life-Box	Revolution	ECC.O 5
957	VA	PLS	Rotaflow	Quadrox D
528	VA	DP3 system	DP3	Hilite LT 7000
711	VV	Life-Box	Revolution	ECC.O 5
712	VV	Life-Box	Revolution	ECC.O 5
72	VA	Cardiohelp HLS	Cardiohelp	Cardiohelp
73	VV	Cardiohelp HLS	Cardiohelp	Cardiohelp
713	VV	Life-Box	Revolution	ECC.O 5
714	VV	Life-Box	Revolution	ECC.O 5
74	VV	Cardiohelp HLS	Cardiohelp	Cardiohelp
529	VV	DP3 system	DP3	Hilite LT 7000
75	VA	Cardiohelp HLS	Cardiohelp	Cardiohelp
76	VV	Cardiohelp HLS	Cardiohelp	Cardiohelp
530	VA	DP3 system	DP3	Hilite LT 7000
77	VV	Cardiohelp HLS	Cardiohelp	Cardiohelp
531	VV	DP3 system	DP3	Hilite LT 7000
958	VV	PLS	Rotaflow	Quadrox D
532	VV	DP3 system	DP3	Hilite LT 7000
78	VA	Cardiohelp HLS	Cardiohelp	Cardiohelp
533	VV	DP3 system	DP3	Hilite LT 7000
534	VV	DP3 system	DP3	Hilite LT 7000
79	VV	Cardiohelp HLS	Cardiohelp	Cardiohelp
959	VA	PLS	Rotaflow	Quadrox D
535	VV	DP3 system	DP3	Hilite LT 7000
80	VA	Cardiohelp HLS	Cardiohelp	Cardiohelp
536	VV	DP3 system	DP3	Hilite LT 7000
715	VV	Life-Box	Revolution	ECC.O 5
81	VV	Cardiohelp HLS	Cardiohelp	Cardiohelp
82	VV	Cardiohelp HLS	Cardiohelp	Cardiohelp
537	VV	DP3 system	DP3	Hilite LT 7000
83	VV	Cardiohelp HLS	Cardiohelp	Cardiohelp
84	VV	Cardiohelp HLS	Cardiohelp	Cardiohelp
960	VA	PLS	Rotaflow	Quadrox D
716	VV	Life-Box	Revolution	ECC.O 5
961	VA	PLS	Rotaflow	Quadrox D
962	VV	PLS	Rotaflow	Quadrox D
85	VV	Cardiohelp HLS	Cardiohelp	Cardiohelp
86	VA	Cardiohelp HLS	Cardiohelp	Cardiohelp
87	VV	Cardiohelp HLS	Cardiohelp	Cardiohelp
538	VV	DP3 system	DP3	Hilite LT 7000
539	VV	DP3 system	DP3	Hilite LT 7000
963	VV	PLS	Rotaflow	Quadrox D
540	VV	DP3 system	DP3	Hilite LT 7000
866	VA	Others	Rotaflow	MECC Quadrox Softline
717	VV	Life-Box	Revolution	ECC.O 5
88	VA	Cardiohelp HLS	Cardiohelp	Cardiohelp
964	VA	PLS	Rotaflow	Quadrox D
541	VV	DP3 system	DP3	Hilite LT 7000
89	VV	Cardiohelp HLS	Cardiohelp	Cardiohelp
90	VA	Cardiohelp HLS	Cardiohelp	Cardiohelp
91	VV	Cardiohelp HLS	Cardiohelp	Cardiohelp
718	VV	Life-Box	Revolution	ECC.O 5
542	VA	DP3 system	DP3	Hilite LT 7000
719	VV	Life-Box	Revolution	ECC.O 5
92	VV	Cardiohelp HLS	Cardiohelp	Cardiohelp
867	VA	Others	Rotaflow	MECC Quadrox Softline
93	VA	Cardiohelp HLS	Cardiohelp	Cardiohelp
543	VV	DP3 system	DP3	Hilite LT 7000
868	VA	Others	Rotaflow	MECC Quadrox Softline
720	VV	Life-Box	Revolution	ECC.O 5
94	VA	Cardiohelp HLS	Cardiohelp	Cardiohelp
95	VA	Cardiohelp HLS	Cardiohelp	Cardiohelp
721	VA	Life-Box	Revolution	ECC.O 5
965	VV	PLS	Rotaflow	Quadrox D
96	VA	Cardiohelp HLS	Cardiohelp	Cardiohelp
544	VA	DP3 system	DP3	Hilite LT 7000
966	VV	PLS	Rotaflow	Quadrox D
967	VA	PLS	Rotaflow	Quadrox D
722	VV	Life-Box	Revolution	ECC.O 5
968	VV	PLS	Rotaflow	Quadrox D
545	VV	DP3 system	DP3	Hilite LT 7000
723	VV	Life-Box	Revolution	ECC.O 5
97	VV	Cardiohelp HLS	Cardiohelp	Cardiohelp
546	VV	DP3 system	DP3	Hilite LT 7000
869	VV	Others	HemoLung	HemoLung
98	VV	Cardiohelp HLS	Cardiohelp	Cardiohelp
99	VA	Cardiohelp HLS	Cardiohelp	Cardiohelp
870	VV	Others	Rotaflow	MECC Quadrox Softline
724	VA	Life-Box	Revolution	ECC.O 5
725	VV	Life-Box	Revolution	ECC.O 5
100	VV	Cardiohelp HLS	Cardiohelp	Cardiohelp
547	VV	DP3 system	DP3	Hilite LT 7000
548	VV	DP3 system	DP3	Hilite LT 7000
101	VA	Cardiohelp HLS	Cardiohelp	Cardiohelp
549	VA	DP3 system	DP3	Hilite LT 7000
969	VV	PLS	Rotaflow	Quadrox D
871	VA	Others	Rotaflow	MECC Quadrox Softline
872	VA	Others	Rotaflow	MECC Quadrox Softline
550	VA	DP3 system	DP3	Hilite LT 7000
873	VA	Others	Rotaflow	MECC Quadrox Softline
726	VV	Life-Box	Revolution	ECC.O 5
970	VV	PLS	Rotaflow	Quadrox D
102	VA	Cardiohelp HLS	Cardiohelp	Cardiohelp
727	VA	Life-Box	Revolution	ECC.O 5
874	VV	Others	HemoLung	HemoLung
875	VA	Others	Rotaflow	MECC Quadrox Softline
876	VA	Others	Rotaflow	MECC Quadrox Softline
103	VA	Cardiohelp HLS	Cardiohelp	Cardiohelp
728	VA	Life-Box	Revolution	ECC.O 5
877	VA	Others	Rotaflow	MECC Quadrox Softline
104	VA	Cardiohelp HLS	Cardiohelp	Cardiohelp
105	VV	Cardiohelp HLS	Cardiohelp	Cardiohelp
106	VA	Cardiohelp HLS	Cardiohelp	Cardiohelp
551	VV	DP3 system	DP3	Hilite LT 7000
552	VV	DP3 system	DP3	Hilite LT 7000
729	VV	Life-Box	Revolution	ECC.O 5
107	VA	Cardiohelp HLS	Cardiohelp	Cardiohelp
553	VV	DP3 system	DP3	Hilite LT 7000
554	VA	DP3 system	DP3	Hilite LT 7000
108	VV	Cardiohelp HLS	Cardiohelp	Cardiohelp
109	VA	Cardiohelp HLS	Cardiohelp	Cardiohelp
555	VV	DP3 system	DP3	Hilite LT 7000
730	VV	Life-Box	Revolution	ECC.O 5
971	VV	PLS	Rotaflow	Quadrox D
972	VV	PLS	Rotaflow	Quadrox D
731	VV	Life-Box	Revolution	ECC.O 5
556	VV	DP3 system	DP3	Hilite LT 7000
557	VV	DP3 system	DP3	Hilite LT 7000
110	VA	Cardiohelp HLS	Cardiohelp	Cardiohelp
111	VA	Cardiohelp HLS	Cardiohelp	Cardiohelp
732	VA	Life-Box	Revolution	ECC.O 5
558	VA	DP3 system	DP3	Hilite LT 7000
112	VV	Cardiohelp HLS	Cardiohelp	Cardiohelp
113	VA	Cardiohelp HLS	Cardiohelp	Cardiohelp
559	VA	DP3 system	DP3	Hilite LT 7000
733	VA	Life-Box	Revolution	ECC.O 5
560	VV	DP3 system	DP3	Hilite LT 7000
734	VV	Life-Box	Revolution	ECC.O 5
561	VV	DP3 system	DP3	Hilite LT 7000
114	VV	Cardiohelp HLS	Cardiohelp	Cardiohelp
115	VA	Cardiohelp HLS	Cardiohelp	Cardiohelp
735	VV	Life-Box	Revolution	ECC.O 5
736	VV	Life-Box	Revolution	ECC.O 5
878	VA	Others	Rotaflow	MECC Quadrox Softline
562	VA	DP3 system	DP3	Hilite LT 7000
973	VA	PLS	Rotaflow	Quadrox D
116	VV	Cardiohelp HLS	Cardiohelp	Cardiohelp
117	VA	Cardiohelp HLS	Cardiohelp	Cardiohelp
563	VV	DP3 system	DP3	Hilite LT 7000
737	VV	Life-Box	Revolution	ECC.O 5
118	VA	Cardiohelp HLS	Cardiohelp	Cardiohelp
564	VA	DP3 system	DP3	Hilite LT 7000
119	VA	Cardiohelp HLS	Cardiohelp	Cardiohelp
120	VA	Cardiohelp HLS	Cardiohelp	Cardiohelp
121	VA	Cardiohelp HLS	Cardiohelp	Cardiohelp
565	VA	DP3 system	DP3	Hilite LT 7000
122	VA	Cardiohelp HLS	Cardiohelp	Cardiohelp
738	VV	Life-Box	Revolution	ECC.O 5
974	VV	PLS	Rotaflow	Quadrox D
566	VV	DP3 system	DP3	Hilite LT 7000
123	VA	Cardiohelp HLS	Cardiohelp	Cardiohelp
124	VV	Cardiohelp HLS	Cardiohelp	Cardiohelp
125	VA	Cardiohelp HLS	Cardiohelp	Cardiohelp
126	VA	Cardiohelp HLS	Cardiohelp	Cardiohelp
127	VA	Cardiohelp HLS	Cardiohelp	Cardiohelp
975	VA	PLS	Rotaflow	Quadrox D
567	VV	DP3 system	DP3	Hilite LT 7000
128	VA	Cardiohelp HLS	Cardiohelp	Cardiohelp
129	VA	Cardiohelp HLS	Cardiohelp	Cardiohelp
130	VV	Cardiohelp HLS	Cardiohelp	Cardiohelp
568	VV	DP3 system	DP3	Hilite LT 7000
976	VA	PLS	Rotaflow	Quadrox D
569	VV	DP3 system	DP3	Hilite LT 7000
131	VA	Cardiohelp HLS	Cardiohelp	Cardiohelp
739	VA	Life-Box	Revolution	ECC.O 5
132	VA	Cardiohelp HLS	Cardiohelp	Cardiohelp
133	VV	Cardiohelp HLS	Cardiohelp	Cardiohelp
570	VV	DP3 system	DP3	Hilite LT 7000
134	VV	Cardiohelp HLS	Cardiohelp	Cardiohelp
135	VV	Cardiohelp HLS	Cardiohelp	Cardiohelp
136	VA	Cardiohelp HLS	Cardiohelp	Cardiohelp
137	VA	Cardiohelp HLS	Cardiohelp	Cardiohelp
977	VV	PLS	Rotaflow	Quadrox D
978	VA	PLS	Rotaflow	Quadrox D
138	VV	Cardiohelp HLS	Cardiohelp	Cardiohelp
139	VA	Cardiohelp HLS	Cardiohelp	Cardiohelp
140	VA	Cardiohelp HLS	Cardiohelp	Cardiohelp
141	VA	Cardiohelp HLS	Cardiohelp	Cardiohelp
571	VV	DP3 system	DP3	Hilite LT 7000
142	VV	Cardiohelp HLS	Cardiohelp	Cardiohelp
572	VV	DP3 system	DP3	Hilite LT 7000
143	VV	Cardiohelp HLS	Cardiohelp	Cardiohelp
573	VV	DP3 system	DP3	Hilite LT 7000
740	VV	Life-Box	Revolution	ECC.O 5
144	VV	Cardiohelp HLS	Cardiohelp	Cardiohelp
145	VA	Cardiohelp HLS	Cardiohelp	Cardiohelp
741	VV	Life-Box	Revolution	ECC.O 5
879	VV	Others	Rotaflow	MECC Quadrox Softline
979	VV	PLS	Rotaflow	Quadrox D
980	VV	PLS	Rotaflow	Quadrox D
146	VA	Cardiohelp HLS	Cardiohelp	Cardiohelp
742	VA	Life-Box	Revolution	ECC.O 5
981	VV	PLS	Rotaflow	Quadrox D
147	VA	Cardiohelp HLS	Cardiohelp	Cardiohelp
148	VV	Cardiohelp HLS	Cardiohelp	Cardiohelp
743	VV	Life-Box	Revolution	ECC.O 5
149	VV	Cardiohelp HLS	Cardiohelp	Cardiohelp
574	VV	DP3 system	DP3	Hilite LT 7000
575	VV	DP3 system	DP3	Hilite LT 7000
150	VA	Cardiohelp HLS	Cardiohelp	Cardiohelp
744	VV	Life-Box	Revolution	ECC.O 5
151	VA	Cardiohelp HLS	Cardiohelp	Cardiohelp
982	VA	PLS	Rotaflow	Quadrox D
152	VA	Cardiohelp HLS	Cardiohelp	Cardiohelp
576	VV	DP3 system	DP3	Hilite LT 7000
153	VA	Cardiohelp HLS	Cardiohelp	Cardiohelp
154	VA	Cardiohelp HLS	Cardiohelp	Cardiohelp
983	VV	PLS	Rotaflow	Quadrox D
155	VA	Cardiohelp HLS	Cardiohelp	Cardiohelp
577	VA	DP3 system	DP3	Hilite LT 7000
578	VA	DP3 system	DP3	Hilite LT 7000
745	VA	Life-Box	Revolution	ECC.O 5
880	VV	Others	HemoLung	HemoLung
156	VA	Cardiohelp HLS	Cardiohelp	Cardiohelp
157	VA	Cardiohelp HLS	Cardiohelp	Cardiohelp
158	VA	Cardiohelp HLS	Cardiohelp	Cardiohelp
159	VA	Cardiohelp HLS	Cardiohelp	Cardiohelp
579	VV	DP3 system	DP3	Hilite LT 7000
160	VA	Cardiohelp HLS	Cardiohelp	Cardiohelp
161	VA	Cardiohelp HLS	Cardiohelp	Cardiohelp
580	VA	DP3 system	DP3	Hilite LT 7000
162	VA	Cardiohelp HLS	Cardiohelp	Cardiohelp
746	VA	Life-Box	Revolution	ECC.O 5
163	VA	Cardiohelp HLS	Cardiohelp	Cardiohelp
747	VA	Life-Box	Revolution	ECC.O 5
581	VA	DP3 system	DP3	Hilite LT 7000
164	VA	Cardiohelp HLS	Cardiohelp	Cardiohelp
165	VV	Cardiohelp HLS	Cardiohelp	Cardiohelp
984	VA	PLS	Rotaflow	Quadrox D
166	VA	Cardiohelp HLS	Cardiohelp	Cardiohelp
582	VA	DP3 system	DP3	Hilite LT 7000
583	VA	DP3 system	DP3	Hilite LT 7000
748	VV	Life-Box	Revolution	ECC.O 5
167	VV	Cardiohelp HLS	Cardiohelp	Cardiohelp
985	VA	PLS	Rotaflow	Quadrox D
749	VA	Life-Box	Revolution	ECC.O 5
750	VA	Life-Box	Revolution	ECC.O 5
751	VV	Life-Box	Revolution	ECC.O 5
168	VA	Cardiohelp HLS	Cardiohelp	Cardiohelp
584	VA	DP3 system	DP3	Hilite LT 7000
169	VV	Cardiohelp HLS	Cardiohelp	Cardiohelp
170	VA	Cardiohelp HLS	Cardiohelp	Cardiohelp
986	VA	PLS	Rotaflow	Quadrox D
987	VV	PLS	Rotaflow	Quadrox D
585	VV	DP3 system	DP3	Hilite LT 7000
752	VV	Life-Box	Revolution	ECC.O 5
171	VA	Cardiohelp HLS	Cardiohelp	Cardiohelp
172	VA	Cardiohelp HLS	Cardiohelp	Cardiohelp
173	VA	Cardiohelp HLS	Cardiohelp	Cardiohelp
988	VA	PLS	Rotaflow	Quadrox D
174	VA	Cardiohelp HLS	Cardiohelp	Cardiohelp
175	VV	Cardiohelp HLS	Cardiohelp	Cardiohelp
989	VA	PLS	Rotaflow	Quadrox D
753	VA	Life-Box	Revolution	ECC.O 5
176	VA	Cardiohelp HLS	Cardiohelp	Cardiohelp
177	VA	Cardiohelp HLS	Cardiohelp	Cardiohelp
586	VV	DP3 system	DP3	Hilite LT 7000
881	VA	Others	Rotaflow	MECC Quadrox Softline
754	VA	Life-Box	Revolution	ECC.O 5
178	VA	Cardiohelp HLS	Cardiohelp	Cardiohelp
990	VA	PLS	Rotaflow	Quadrox D
179	VA	Cardiohelp HLS	Cardiohelp	Cardiohelp
587	VV	DP3 system	DP3	Hilite LT 7000
180	VA	Cardiohelp HLS	Cardiohelp	Cardiohelp
588	VV	DP3 system	DP3	Hilite LT 7000
991	VA	PLS	Rotaflow	Quadrox D
992	VA	PLS	Rotaflow	Quadrox D
589	VV	DP3 system	DP3	Hilite LT 7000
181	VV	Cardiohelp HLS	Cardiohelp	Cardiohelp
882	VV	Others	DP3	iLA activve
182	VA	Cardiohelp HLS	Cardiohelp	Cardiohelp
183	VA	Cardiohelp HLS	Cardiohelp	Cardiohelp
184	VV	Cardiohelp HLS	Cardiohelp	Cardiohelp
993	VV	PLS	Rotaflow	Quadrox D
185	VA	Cardiohelp HLS	Cardiohelp	Cardiohelp
883	VV	Others	DP3	iLA activve
590	VV	DP3 system	DP3	Hilite LT 7000
186	VV	Cardiohelp HLS	Cardiohelp	Cardiohelp
187	VA	Cardiohelp HLS	Cardiohelp	Cardiohelp
591	VV	DP3 system	DP3	Hilite LT 7000
188	VA	Cardiohelp HLS	Cardiohelp	Cardiohelp
189	VA	Cardiohelp HLS	Cardiohelp	Cardiohelp
592	VV	DP3 system	DP3	Hilite LT 7000
190	VA	Cardiohelp HLS	Cardiohelp	Cardiohelp
593	VA	DP3 system	DP3	Hilite LT 7000
191	VA	Cardiohelp HLS	Cardiohelp	Cardiohelp
192	VA	Cardiohelp HLS	Cardiohelp	Cardiohelp
193	VA	Cardiohelp HLS	Cardiohelp	Cardiohelp
594	VA	DP3 system	DP3	Hilite LT 7000
755	VV	Life-Box	Revolution	ECC.O 5
194	VV	Cardiohelp HLS	Cardiohelp	Cardiohelp
994	VV	PLS	Rotaflow	Quadrox D
595	VA	DP3 system	DP3	Hilite LT 7000
995	VA	PLS	Rotaflow	Quadrox D
884	VV	Others	DP3	iLA activve
596	VV	DP3 system	DP3	Hilite LT 7000
996	VV	PLS	Rotaflow	Quadrox D
195	VV	Cardiohelp HLS	Cardiohelp	Cardiohelp
196	VV	Cardiohelp HLS	Cardiohelp	Cardiohelp
997	VA	PLS	Rotaflow	Quadrox D
597	VA	DP3 system	DP3	Hilite LT 7000
197	VV	Cardiohelp HLS	Cardiohelp	Cardiohelp
198	VA	Cardiohelp HLS	Cardiohelp	Cardiohelp
199	VA	Cardiohelp HLS	Cardiohelp	Cardiohelp
756	VA	Life-Box	Revolution	ECC.O 5
200	VA	Cardiohelp HLS	Cardiohelp	Cardiohelp
201	VV	Cardiohelp HLS	Cardiohelp	Cardiohelp
998	VA	PLS	Rotaflow	Quadrox D
202	VA	Cardiohelp HLS	Cardiohelp	Cardiohelp
203	VA	Cardiohelp HLS	Cardiohelp	Cardiohelp
204	VV	Cardiohelp HLS	Cardiohelp	Cardiohelp
757	VA	Life-Box	Revolution	ECC.O 5
205	VA	Cardiohelp HLS	Cardiohelp	Cardiohelp
598	VV	DP3 system	DP3	Hilite LT 7000
999	VV	PLS	Rotaflow	Quadrox D
206	VV	Cardiohelp HLS	Cardiohelp	Cardiohelp
1000	VA	PLS	Rotaflow	Quadrox D
758	VA	Life-Box	Revolution	ECC.O 5
207	VA	Cardiohelp HLS	Cardiohelp	Cardiohelp
208	VA	Cardiohelp HLS	Cardiohelp	Cardiohelp
885	VV	Others	Rotaflow	MECC Quadrox Softline
209	VA	Cardiohelp HLS	Cardiohelp	Cardiohelp
210	VA	Cardiohelp HLS	Cardiohelp	Cardiohelp
211	VA	Cardiohelp HLS	Cardiohelp	Cardiohelp
212	VV	Cardiohelp HLS	Cardiohelp	Cardiohelp
213	VA	Cardiohelp HLS	Cardiohelp	Cardiohelp
214	VV	Cardiohelp HLS	Cardiohelp	Cardiohelp
886	VA	Others	Rotaflow	MECC Quadrox Softline
759	VV	Life-Box	Revolution	ECC.O 5
215	VA	Cardiohelp HLS	Cardiohelp	Cardiohelp
599	VV	DP3 system	DP3	Hilite LT 7000
760	VV	Life-Box	Revolution	ECC.O 5
216	VA	Cardiohelp HLS	Cardiohelp	Cardiohelp
600	VV	DP3 system	DP3	Hilite LT 7000
1001	VV	PLS	Rotaflow	Quadrox D
761	VV	Life-Box	Revolution	ECC.O 5
887	VA	Others	Rotaflow	MECC Quadrox Softline
217	VA	Cardiohelp HLS	Cardiohelp	Cardiohelp
762	VA	Life-Box	Revolution	ECC.O 5
218	VA	Cardiohelp HLS	Cardiohelp	Cardiohelp
1002	VA	PLS	Rotaflow	Quadrox D
888	VA	Others	Rotaflow	MECC Quadrox Softline
219	VA	Cardiohelp HLS	Cardiohelp	Cardiohelp
763	VA	Life-Box	Revolution	ECC.O 5
220	VV	Cardiohelp HLS	Cardiohelp	Cardiohelp
221	VV	Cardiohelp HLS	Cardiohelp	Cardiohelp
222	VA	Cardiohelp HLS	Cardiohelp	Cardiohelp
601	VV	DP3 system	DP3	Hilite LT 7000
223	VA	Cardiohelp HLS	Cardiohelp	Cardiohelp
224	VV	Cardiohelp HLS	Cardiohelp	Cardiohelp
225	VV	Cardiohelp HLS	Cardiohelp	Cardiohelp
226	VA	Cardiohelp HLS	Cardiohelp	Cardiohelp
764	VA	Life-Box	Revolution	ECC.O 5
765	VV	Life-Box	Revolution	ECC.O 5
227	VA	Cardiohelp HLS	Cardiohelp	Cardiohelp
1003	VA	PLS	Rotaflow	Quadrox D
766	VV	Life-Box	Revolution	ECC.O 5
602	VV	DP3 system	DP3	Hilite LT 7000
228	VA	Cardiohelp HLS	Cardiohelp	Cardiohelp
889	VA	Others	Rotaflow	MECC Quadrox Softline
1004	VV	PLS	Rotaflow	Quadrox D
229	VA	Cardiohelp HLS	Cardiohelp	Cardiohelp
230	VA	Cardiohelp HLS	Cardiohelp	Cardiohelp
603	VV	DP3 system	DP3	Hilite LT 7000
1005	VV	PLS	Rotaflow	Quadrox D
231	VV	Cardiohelp HLS	Cardiohelp	Cardiohelp
604	VV	DP3 system	DP3	Hilite LT 7000
232	VV	Cardiohelp HLS	Cardiohelp	Cardiohelp
890	VV	Others	DP3	iLA activve
767	VV	Life-Box	Revolution	ECC.O 5
605	VV	DP3 system	DP3	Hilite LT 7000
606	VV	DP3 system	DP3	Hilite LT 7000
1006	VA	PLS	Rotaflow	Quadrox D
233	VA	Cardiohelp HLS	Cardiohelp	Cardiohelp
1007	VV	PLS	Rotaflow	Quadrox D
234	VA	Cardiohelp HLS	Cardiohelp	Cardiohelp
768	VV	Life-Box	Revolution	ECC.O 5
235	VV	Cardiohelp HLS	Cardiohelp	Cardiohelp
236	VA	Cardiohelp HLS	Cardiohelp	Cardiohelp
1008	VA	PLS	Rotaflow	Quadrox D
237	VV	Cardiohelp HLS	Cardiohelp	Cardiohelp
607	VV	DP3 system	DP3	Hilite LT 7000
769	VV	Life-Box	Revolution	ECC.O 5
238	VA	Cardiohelp HLS	Cardiohelp	Cardiohelp
239	VA	Cardiohelp HLS	Cardiohelp	Cardiohelp
240	VV	Cardiohelp HLS	Cardiohelp	Cardiohelp
241	VA	Cardiohelp HLS	Cardiohelp	Cardiohelp
242	VA	Cardiohelp HLS	Cardiohelp	Cardiohelp
608	VA	DP3 system	DP3	Hilite LT 7000
609	VV	DP3 system	DP3	Hilite LT 7000
770	VA	Life-Box	Revolution	ECC.O 5
243	VA	Cardiohelp HLS	Cardiohelp	Cardiohelp
891	VA	Others	Rotaflow	MECC Quadrox Softline
244	VA	Cardiohelp HLS	Cardiohelp	Cardiohelp
245	VA	Cardiohelp HLS	Cardiohelp	Cardiohelp
246	VA	Cardiohelp HLS	Cardiohelp	Cardiohelp
1009	VA	PLS	Rotaflow	Quadrox D
247	VA	Cardiohelp HLS	Cardiohelp	Cardiohelp
610	VV	DP3 system	DP3	Hilite LT 7000
248	VA	Cardiohelp HLS	Cardiohelp	Cardiohelp
249	VA	Cardiohelp HLS	Cardiohelp	Cardiohelp
250	VA	Cardiohelp HLS	Cardiohelp	Cardiohelp
251	VV	Cardiohelp HLS	Cardiohelp	Cardiohelp
252	VV	Cardiohelp HLS	Cardiohelp	Cardiohelp
1010	VA	PLS	Rotaflow	Quadrox D
771	VV	Life-Box	Revolution	ECC.O 5
1011	VA	PLS	Rotaflow	Quadrox D
772	VA	Life-Box	Revolution	ECC.O 5
253	VA	Cardiohelp HLS	Cardiohelp	Cardiohelp
611	VV	DP3 system	DP3	Hilite LT 7000
254	VA	Cardiohelp HLS	Cardiohelp	Cardiohelp
255	VA	Cardiohelp HLS	Cardiohelp	Cardiohelp
256	VA	Cardiohelp HLS	Cardiohelp	Cardiohelp
257	VA	Cardiohelp HLS	Cardiohelp	Cardiohelp
612	VV	DP3 system	DP3	Hilite LT 7000
258	VA	Cardiohelp HLS	Cardiohelp	Cardiohelp
259	VA	Cardiohelp HLS	Cardiohelp	Cardiohelp
1012	VV	PLS	Rotaflow	Quadrox D
260	VV	Cardiohelp HLS	Cardiohelp	Cardiohelp
773	VA	Life-Box	Revolution	ECC.O 5
261	VV	Cardiohelp HLS	Cardiohelp	Cardiohelp
892	VA	Others	Rotaflow	MECC Quadrox Softline
262	VA	Cardiohelp HLS	Cardiohelp	Cardiohelp
613	VA	DP3 system	DP3	Hilite LT 7000
774	VA	Life-Box	Revolution	ECC.O 5
614	VV	DP3 system	DP3	Hilite LT 7000
263	VA	Cardiohelp HLS	Cardiohelp	Cardiohelp
264	VV	Cardiohelp HLS	Cardiohelp	Cardiohelp
265	VA	Cardiohelp HLS	Cardiohelp	Cardiohelp
266	VA	Cardiohelp HLS	Cardiohelp	Cardiohelp
267	VV	Cardiohelp HLS	Cardiohelp	Cardiohelp
268	VA	Cardiohelp HLS	Cardiohelp	Cardiohelp
1013	VA	PLS	Rotaflow	Quadrox D
269	VA	Cardiohelp HLS	Cardiohelp	Cardiohelp
615	VV	DP3 system	DP3	Hilite LT 7000
270	VV	Cardiohelp HLS	Cardiohelp	Cardiohelp
1014	VA	PLS	Rotaflow	Quadrox D
616	VV	DP3 system	DP3	Hilite LT 7000
617	VV	DP3 system	DP3	Hilite LT 7000
271	VA	Cardiohelp HLS	Cardiohelp	Cardiohelp
775	VA	Life-Box	Revolution	ECC.O 5
272	VA	Cardiohelp HLS	Cardiohelp	Cardiohelp
273	VA	Cardiohelp HLS	Cardiohelp	Cardiohelp
274	VA	Cardiohelp HLS	Cardiohelp	Cardiohelp
1015	VA	PLS	Rotaflow	Quadrox D
275	VV	Cardiohelp HLS	Cardiohelp	Cardiohelp
276	VV	Cardiohelp HLS	Cardiohelp	Cardiohelp
776	VA	Life-Box	Revolution	ECC.O 5
277	VA	Cardiohelp HLS	Cardiohelp	Cardiohelp
278	VA	Cardiohelp HLS	Cardiohelp	Cardiohelp
1016	VV	PLS	Rotaflow	Quadrox D
279	VA	Cardiohelp HLS	Cardiohelp	Cardiohelp
777	VV	Life-Box	Revolution	ECC.O 5
280	VA	Cardiohelp HLS	Cardiohelp	Cardiohelp
281	VA	Cardiohelp HLS	Cardiohelp	Cardiohelp
282	VA	Cardiohelp HLS	Cardiohelp	Cardiohelp
1017	VV	PLS	Rotaflow	Quadrox D
283	VA	Cardiohelp HLS	Cardiohelp	Cardiohelp
284	VV	Cardiohelp HLS	Cardiohelp	Cardiohelp
778	VA	Life-Box	Revolution	ECC.O 5
285	VA	Cardiohelp HLS	Cardiohelp	Cardiohelp
286	VA	Cardiohelp HLS	Cardiohelp	Cardiohelp
287	VA	Cardiohelp HLS	Cardiohelp	Cardiohelp
288	VV	Cardiohelp HLS	Cardiohelp	Cardiohelp
1018	VV	PLS	Rotaflow	Quadrox D
289	VA	Cardiohelp HLS	Cardiohelp	Cardiohelp
779	VV	Life-Box	Revolution	ECC.O 5
290	VA	Cardiohelp HLS	Cardiohelp	Cardiohelp
291	VA	Cardiohelp HLS	Cardiohelp	Cardiohelp
292	VA	Cardiohelp HLS	Cardiohelp	Cardiohelp
293	VA	Cardiohelp HLS	Cardiohelp	Cardiohelp
618	VV	DP3 system	DP3	Hilite LT 7000
780	VV	Life-Box	Revolution	ECC.O 5
1019	VA	PLS	Rotaflow	Quadrox D
294	VA	Cardiohelp HLS	Cardiohelp	Cardiohelp
295	VA	Cardiohelp HLS	Cardiohelp	Cardiohelp
296	VA	Cardiohelp HLS	Cardiohelp	Cardiohelp
297	VA	Cardiohelp HLS	Cardiohelp	Cardiohelp
1020	VA	PLS	Rotaflow	Quadrox D
781	VA	Life-Box	Revolution	ECC.O 5
1021	VA	PLS	Rotaflow	Quadrox D
1022	VV	PLS	Rotaflow	Quadrox D
298	VV	Cardiohelp HLS	Cardiohelp	Cardiohelp
619	VV	DP3 system	DP3	Hilite LT 7000
299	VA	Cardiohelp HLS	Cardiohelp	Cardiohelp
300	VA	Cardiohelp HLS	Cardiohelp	Cardiohelp
782	VV	Life-Box	Revolution	ECC.O 5
783	VA	Life-Box	Revolution	ECC.O 5
301	VA	Cardiohelp HLS	Cardiohelp	Cardiohelp
620	VV	DP3 system	DP3	Hilite LT 7000
302	VA	Cardiohelp HLS	Cardiohelp	Cardiohelp
303	VA	Cardiohelp HLS	Cardiohelp	Cardiohelp
621	VA	DP3 system	DP3	Hilite LT 7000
304	VV	Cardiohelp HLS	Cardiohelp	Cardiohelp
622	VV	DP3 system	DP3	Hilite LT 7000
784	VA	Life-Box	Revolution	ECC.O 5
305	VA	Cardiohelp HLS	Cardiohelp	Cardiohelp
623	VV	DP3 system	DP3	Hilite LT 7000
306	VA	Cardiohelp HLS	Cardiohelp	Cardiohelp
624	VA	DP3 system	DP3	Hilite LT 7000
307	VA	Cardiohelp HLS	Cardiohelp	Cardiohelp
308	VA	Cardiohelp HLS	Cardiohelp	Cardiohelp
309	VA	Cardiohelp HLS	Cardiohelp	Cardiohelp
1023	VA	PLS	Rotaflow	Quadrox D
1024	VA	PLS	Rotaflow	Quadrox D
310	VA	Cardiohelp HLS	Cardiohelp	Cardiohelp
1025	VA	PLS	Rotaflow	Quadrox D
311	VA	Cardiohelp HLS	Cardiohelp	Cardiohelp
785	VV	Life-Box	Revolution	ECC.O 5
625	VV	DP3 system	DP3	Hilite LT 7000
312	VA	Cardiohelp HLS	Cardiohelp	Cardiohelp
313	VA	Cardiohelp HLS	Cardiohelp	Cardiohelp
314	VA	Cardiohelp HLS	Cardiohelp	Cardiohelp
315	VA	Cardiohelp HLS	Cardiohelp	Cardiohelp
626	VV	DP3 system	DP3	Hilite LT 7000
316	VA	Cardiohelp HLS	Cardiohelp	Cardiohelp
317	VA	Cardiohelp HLS	Cardiohelp	Cardiohelp
318	VA	Cardiohelp HLS	Cardiohelp	Cardiohelp
319	VA	Cardiohelp HLS	Cardiohelp	Cardiohelp
320	VV	Cardiohelp HLS	Cardiohelp	Cardiohelp
321	VA	Cardiohelp HLS	Cardiohelp	Cardiohelp
1026	VA	PLS	Rotaflow	Quadrox D
786	VA	Life-Box	Revolution	ECC.O 5
787	VA	Life-Box	Revolution	ECC.O 5
322	VA	Cardiohelp HLS	Cardiohelp	Cardiohelp
788	VV	Life-Box	Revolution	ECC.O 5
323	VA	Cardiohelp HLS	Cardiohelp	Cardiohelp
324	VA	Cardiohelp HLS	Cardiohelp	Cardiohelp
789	VA	Life-Box	Revolution	ECC.O 5
325	VA	Cardiohelp HLS	Cardiohelp	Cardiohelp
627	VV	DP3 system	DP3	Hilite LT 7000
326	VA	Cardiohelp HLS	Cardiohelp	Cardiohelp
327	VA	Cardiohelp HLS	Cardiohelp	Cardiohelp
328	VA	Cardiohelp HLS	Cardiohelp	Cardiohelp
329	VA	Cardiohelp HLS	Cardiohelp	Cardiohelp
330	VV	Cardiohelp HLS	Cardiohelp	Cardiohelp
628	VV	DP3 system	DP3	Hilite LT 7000
629	VA	DP3 system	DP3	Hilite LT 7000
331	VA	Cardiohelp HLS	Cardiohelp	Cardiohelp
630	VA	DP3 system	DP3	Hilite LT 7000
332	VA	Cardiohelp HLS	Cardiohelp	Cardiohelp
1027	VA	PLS	Rotaflow	Quadrox D
1028	VA	PLS	Rotaflow	Quadrox D
631	VV	DP3 system	DP3	Hilite LT 7000
790	VA	Life-Box	Revolution	ECC.O 5
333	VV	Cardiohelp HLS	Cardiohelp	Cardiohelp
632	VV	DP3 system	DP3	Hilite LT 7000
1029	VA	PLS	Rotaflow	Quadrox D
334	VA	Cardiohelp HLS	Cardiohelp	Cardiohelp
791	VV	Life-Box	Revolution	ECC.O 5
335	VA	Cardiohelp HLS	Cardiohelp	Cardiohelp
633	VA	DP3 system	DP3	Hilite LT 7000
634	VA	DP3 system	DP3	Hilite LT 7000
336	VA	Cardiohelp HLS	Cardiohelp	Cardiohelp
792	VA	Life-Box	Revolution	ECC.O 5
337	VA	Cardiohelp HLS	Cardiohelp	Cardiohelp
338	VA	Cardiohelp HLS	Cardiohelp	Cardiohelp
793	VA	Life-Box	Revolution	ECC.O 5
339	VA	Cardiohelp HLS	Cardiohelp	Cardiohelp
340	VA	Cardiohelp HLS	Cardiohelp	Cardiohelp
341	VA	Cardiohelp HLS	Cardiohelp	Cardiohelp
1030	VV	PLS	Rotaflow	Quadrox D
635	VV	DP3 system	DP3	Hilite LT 7000
342	VA	Cardiohelp HLS	Cardiohelp	Cardiohelp
1031	VA	PLS	Rotaflow	Quadrox D
343	VA	Cardiohelp HLS	Cardiohelp	Cardiohelp
344	VA	Cardiohelp HLS	Cardiohelp	Cardiohelp
794	VA	Life-Box	Revolution	ECC.O 5
345	VV	Cardiohelp HLS	Cardiohelp	Cardiohelp
1032	VA	PLS	Rotaflow	Quadrox D
346	VA	Cardiohelp HLS	Cardiohelp	Cardiohelp
1033	VA	PLS	Rotaflow	Quadrox D
347	VA	Cardiohelp HLS	Cardiohelp	Cardiohelp
348	VA	Cardiohelp HLS	Cardiohelp	Cardiohelp
349	VA	Cardiohelp HLS	Cardiohelp	Cardiohelp
795	VA	Life-Box	Revolution	ECC.O 5
350	VA	Cardiohelp HLS	Cardiohelp	Cardiohelp
351	VA	Cardiohelp HLS	Cardiohelp	Cardiohelp
352	VA	Cardiohelp HLS	Cardiohelp	Cardiohelp
796	VV	Life-Box	Revolution	ECC.O 5
636	VV	DP3 system	DP3	Hilite LT 7000
353	VA	Cardiohelp HLS	Cardiohelp	Cardiohelp
797	VV	Life-Box	Revolution	ECC.O 5
354	VA	Cardiohelp HLS	Cardiohelp	Cardiohelp
798	VV	Life-Box	Revolution	ECC.O 5
355	VA	Cardiohelp HLS	Cardiohelp	Cardiohelp
637	VV	DP3 system	DP3	Hilite LT 7000
356	VV	Cardiohelp HLS	Cardiohelp	Cardiohelp
357	VA	Cardiohelp HLS	Cardiohelp	Cardiohelp
799	VA	Life-Box	Revolution	ECC.O 5
358	VA	Cardiohelp HLS	Cardiohelp	Cardiohelp
359	VA	Cardiohelp HLS	Cardiohelp	Cardiohelp
360	VA	Cardiohelp HLS	Cardiohelp	Cardiohelp
361	VV	Cardiohelp HLS	Cardiohelp	Cardiohelp
800	VA	Life-Box	Revolution	ECC.O 5
638	VV	DP3 system	DP3	Hilite LT 7000
362	VA	Cardiohelp HLS	Cardiohelp	Cardiohelp
639	VV	DP3 system	DP3	Hilite LT 7000
801	VV	Life-Box	Revolution	ECC.O 5
363	VA	Cardiohelp HLS	Cardiohelp	Cardiohelp
802	VV	Life-Box	Revolution	ECC.O 5
640	VV	DP3 system	DP3	Hilite LT 7000
364	VA	Cardiohelp HLS	Cardiohelp	Cardiohelp
365	VA	Cardiohelp HLS	Cardiohelp	Cardiohelp
641	VV	DP3 system	DP3	Hilite LT 7000
366	VV	Cardiohelp HLS	Cardiohelp	Cardiohelp
367	VA	Cardiohelp HLS	Cardiohelp	Cardiohelp
1034	VA	PLS	Rotaflow	Quadrox D
642	VA	DP3 system	DP3	Hilite LT 7000
643	VV	DP3 system	DP3	Hilite LT 7000
803	VA	Life-Box	Revolution	ECC.O 5
1035	VV	PLS	Rotaflow	Quadrox D
1036	VA	PLS	Rotaflow	Quadrox D
368	VV	Cardiohelp HLS	Cardiohelp	Cardiohelp
804	VA	Life-Box	Revolution	ECC.O 5
369	VA	Cardiohelp HLS	Cardiohelp	Cardiohelp
370	VA	Cardiohelp HLS	Cardiohelp	Cardiohelp
805	VV	Life-Box	Revolution	ECC.O 5
1037	VV	PLS	Rotaflow	Quadrox D
371	VA	Cardiohelp HLS	Cardiohelp	Cardiohelp
644	VV	DP3 system	DP3	Hilite LT 7000
893	VA	Others	Rotaflow	MECC Quadrox Softline
372	VA	Cardiohelp HLS	Cardiohelp	Cardiohelp
373	VA	Cardiohelp HLS	Cardiohelp	Cardiohelp
374	VA	Cardiohelp HLS	Cardiohelp	Cardiohelp
375	VA	Cardiohelp HLS	Cardiohelp	Cardiohelp
376	VV	Cardiohelp HLS	Cardiohelp	Cardiohelp
377	VA	Cardiohelp HLS	Cardiohelp	Cardiohelp
378	VA	Cardiohelp HLS	Cardiohelp	Cardiohelp
645	VV	DP3 system	DP3	Hilite LT 7000
806	VV	Life-Box	Revolution	ECC.O 5
379	VA	Cardiohelp HLS	Cardiohelp	Cardiohelp
380	VA	Cardiohelp HLS	Cardiohelp	Cardiohelp
381	VA	Cardiohelp HLS	Cardiohelp	Cardiohelp
382	VV	Cardiohelp HLS	Cardiohelp	Cardiohelp
383	VA	Cardiohelp HLS	Cardiohelp	Cardiohelp
384	VA	Cardiohelp HLS	Cardiohelp	Cardiohelp
807	VA	Life-Box	Revolution	ECC.O 5
385	VA	Cardiohelp HLS	Cardiohelp	Cardiohelp
646	VV	DP3 system	DP3	Hilite LT 7000
386	VA	Cardiohelp HLS	Cardiohelp	Cardiohelp
1038	VV	PLS	Rotaflow	Quadrox D
647	VV	DP3 system	DP3	Hilite LT 7000
387	VA	Cardiohelp HLS	Cardiohelp	Cardiohelp
388	VV	Cardiohelp HLS	Cardiohelp	Cardiohelp
389	VA	Cardiohelp HLS	Cardiohelp	Cardiohelp
390	VA	Cardiohelp HLS	Cardiohelp	Cardiohelp
808	VA	Life-Box	Revolution	ECC.O 5
1039	VV	PLS	Rotaflow	Quadrox D
809	VA	Life-Box	Revolution	ECC.O 5
391	VA	Cardiohelp HLS	Cardiohelp	Cardiohelp
648	VV	DP3 system	DP3	Hilite LT 7000
392	VA	Cardiohelp HLS	Cardiohelp	Cardiohelp
810	VA	Life-Box	Revolution	ECC.O 5
393	VA	Cardiohelp HLS	Cardiohelp	Cardiohelp
649	VV	DP3 system	DP3	Hilite LT 7000
394	VA	Cardiohelp HLS	Cardiohelp	Cardiohelp
650	VV	DP3 system	DP3	Hilite LT 7000
395	VA	Cardiohelp HLS	Cardiohelp	Cardiohelp
396	VA	Cardiohelp HLS	Cardiohelp	Cardiohelp
811	VA	Life-Box	Revolution	ECC.O 5
397	VV	Cardiohelp HLS	Cardiohelp	Cardiohelp
651	VV	DP3 system	DP3	Hilite LT 7000
812	VA	Life-Box	Revolution	ECC.O 5
398	VA	Cardiohelp HLS	Cardiohelp	Cardiohelp
1040	VA	PLS	Rotaflow	Quadrox D
813	VV	Life-Box	Revolution	ECC.O 5
399	VV	Cardiohelp HLS	Cardiohelp	Cardiohelp
1041	VA	PLS	Rotaflow	Quadrox D
652	VV	DP3 system	DP3	Hilite LT 7000
400	VV	Cardiohelp HLS	Cardiohelp	Cardiohelp
401	VA	Cardiohelp HLS	Cardiohelp	Cardiohelp
402	VA	Cardiohelp HLS	Cardiohelp	Cardiohelp
1042	VA	PLS	Rotaflow	Quadrox D
814	VV	Life-Box	Revolution	ECC.O 5
403	VA	Cardiohelp HLS	Cardiohelp	Cardiohelp
1043	VA	PLS	Rotaflow	Quadrox D
404	VA	Cardiohelp HLS	Cardiohelp	Cardiohelp
405	VA	Cardiohelp HLS	Cardiohelp	Cardiohelp
406	VA	Cardiohelp HLS	Cardiohelp	Cardiohelp
407	VA	Cardiohelp HLS	Cardiohelp	Cardiohelp
815	VA	Life-Box	Revolution	ECC.O 5
408	VA	Cardiohelp HLS	Cardiohelp	Cardiohelp
409	VA	Cardiohelp HLS	Cardiohelp	Cardiohelp
410	VA	Cardiohelp HLS	Cardiohelp	Cardiohelp
411	VA	Cardiohelp HLS	Cardiohelp	Cardiohelp
412	VA	Cardiohelp HLS	Cardiohelp	Cardiohelp
653	VA	DP3 system	DP3	Hilite LT 7000
413	VA	Cardiohelp HLS	Cardiohelp	Cardiohelp
414	VA	Cardiohelp HLS	Cardiohelp	Cardiohelp
654	VV	DP3 system	DP3	Hilite LT 7000
816	VV	Life-Box	Revolution	ECC.O 5
415	VA	Cardiohelp HLS	Cardiohelp	Cardiohelp
416	VA	Cardiohelp HLS	Cardiohelp	Cardiohelp
417	VA	Cardiohelp HLS	Cardiohelp	Cardiohelp
1044	VA	PLS	Rotaflow	Quadrox D
655	VV	DP3 system	DP3	Hilite LT 7000
418	VA	Cardiohelp HLS	Cardiohelp	Cardiohelp
656	VV	DP3 system	DP3	Hilite LT 7000
419	VA	Cardiohelp HLS	Cardiohelp	Cardiohelp
817	VA	Life-Box	Revolution	ECC.O 5
420	VV	Cardiohelp HLS	Cardiohelp	Cardiohelp
421	VA	Cardiohelp HLS	Cardiohelp	Cardiohelp
422	VV	Cardiohelp HLS	Cardiohelp	Cardiohelp
818	VA	Life-Box	Revolution	ECC.O 5
423	VV	Cardiohelp HLS	Cardiohelp	Cardiohelp
657	VA	DP3 system	DP3	Hilite LT 7000
658	VV	DP3 system	DP3	Hilite LT 7000
424	VA	Cardiohelp HLS	Cardiohelp	Cardiohelp
819	VA	Life-Box	Revolution	ECC.O 5
425	VA	Cardiohelp HLS	Cardiohelp	Cardiohelp
426	VV	Cardiohelp HLS	Cardiohelp	Cardiohelp
427	VA	Cardiohelp HLS	Cardiohelp	Cardiohelp
1045	VV	PLS	Rotaflow	Quadrox D
820	VV	Life-Box	Revolution	ECC.O 5
821	VA	Life-Box	Revolution	ECC.O 5
1046	VV	PLS	Rotaflow	Quadrox D
428	VA	Cardiohelp HLS	Cardiohelp	Cardiohelp
659	VV	DP3 system	DP3	Hilite LT 7000
1047	VV	PLS	Rotaflow	Quadrox D
660	VA	DP3 system	DP3	Hilite LT 7000
429	VV	Cardiohelp HLS	Cardiohelp	Cardiohelp
430	VV	Cardiohelp HLS	Cardiohelp	Cardiohelp
431	VA	Cardiohelp HLS	Cardiohelp	Cardiohelp
822	VA	Life-Box	Revolution	ECC.O 5
432	VA	Cardiohelp HLS	Cardiohelp	Cardiohelp
433	VV	Cardiohelp HLS	Cardiohelp	Cardiohelp
661	VA	DP3 system	DP3	Hilite LT 7000
662	VA	DP3 system	DP3	Hilite LT 7000
663	VV	DP3 system	DP3	Hilite LT 7000
823	VV	Life-Box	Revolution	ECC.O 5
664	VV	DP3 system	DP3	Hilite LT 7000
1048	VA	PLS	Rotaflow	Quadrox D
434	VV	Cardiohelp HLS	Cardiohelp	Cardiohelp
435	VA	Cardiohelp HLS	Cardiohelp	Cardiohelp
824	VA	Life-Box	Revolution	ECC.O 5
436	VA	Cardiohelp HLS	Cardiohelp	Cardiohelp
825	VV	Life-Box	Revolution	ECC.O 5
1049	VV	PLS	Rotaflow	Quadrox D
826	VA	Life-Box	Revolution	ECC.O 5
437	VA	Cardiohelp HLS	Cardiohelp	Cardiohelp
665	VV	DP3 system	DP3	Hilite LT 7000
438	VA	Cardiohelp HLS	Cardiohelp	Cardiohelp
827	VV	Life-Box	Revolution	ECC.O 5
439	VV	Cardiohelp HLS	Cardiohelp	Cardiohelp
440	VA	Cardiohelp HLS	Cardiohelp	Cardiohelp
441	VV	Cardiohelp HLS	Cardiohelp	Cardiohelp
442	VV	Cardiohelp HLS	Cardiohelp	Cardiohelp
443	VA	Cardiohelp HLS	Cardiohelp	Cardiohelp
1050	VA	PLS	Rotaflow	Quadrox D
828	VV	Life-Box	Revolution	ECC.O 5
444	VA	Cardiohelp HLS	Cardiohelp	Cardiohelp
1051	VA	PLS	Rotaflow	Quadrox D
829	VV	Life-Box	Revolution	ECC.O 5
666	VV	DP3 system	DP3	Hilite LT 7000
445	VA	Cardiohelp HLS	Cardiohelp	Cardiohelp
446	VA	Cardiohelp HLS	Cardiohelp	Cardiohelp
447	VV	Cardiohelp HLS	Cardiohelp	Cardiohelp
667	VA	DP3 system	DP3	Hilite LT 7000
830	VA	Life-Box	Revolution	ECC.O 5
668	VV	DP3 system	DP3	Hilite LT 7000
669	VV	DP3 system	DP3	Hilite LT 7000
670	VV	DP3 system	DP3	Hilite LT 7000
448	VA	Cardiohelp HLS	Cardiohelp	Cardiohelp
831	VV	Life-Box	Revolution	ECC.O 5
449	VA	Cardiohelp HLS	Cardiohelp	Cardiohelp
450	VA	Cardiohelp HLS	Cardiohelp	Cardiohelp
1052	VA	PLS	Rotaflow	Quadrox D
451	VV	Cardiohelp HLS	Cardiohelp	Cardiohelp
452	VA	Cardiohelp HLS	Cardiohelp	Cardiohelp
453	VV	Cardiohelp HLS	Cardiohelp	Cardiohelp
832	VA	Life-Box	Revolution	ECC.O 5
671	VV	DP3 system	DP3	Hilite LT 7000
833	VA	Life-Box	Revolution	ECC.O 5
454	VA	Cardiohelp HLS	Cardiohelp	Cardiohelp
455	VA	Cardiohelp HLS	Cardiohelp	Cardiohelp
456	VA	Cardiohelp HLS	Cardiohelp	Cardiohelp
457	VA	Cardiohelp HLS	Cardiohelp	Cardiohelp
458	VA	Cardiohelp HLS	Cardiohelp	Cardiohelp
459	VA	Cardiohelp HLS	Cardiohelp	Cardiohelp
834	VA	Life-Box	Revolution	ECC.O 5
1053	VA	PLS	Rotaflow	Quadrox D
460	VA	Cardiohelp HLS	Cardiohelp	Cardiohelp
461	VV	Cardiohelp HLS	Cardiohelp	Cardiohelp
462	VA	Cardiohelp HLS	Cardiohelp	Cardiohelp
463	VA	Cardiohelp HLS	Cardiohelp	Cardiohelp
464	VA	Cardiohelp HLS	Cardiohelp	Cardiohelp
465	VA	Cardiohelp HLS	Cardiohelp	Cardiohelp
1054	VV	PLS	Rotaflow	Quadrox D
835	VV	Life-Box	Revolution	ECC.O 5
466	VA	Cardiohelp HLS	Cardiohelp	Cardiohelp
467	VA	Cardiohelp HLS	Cardiohelp	Cardiohelp
468	VA	Cardiohelp HLS	Cardiohelp	Cardiohelp
1055	VA	PLS	Rotaflow	Quadrox D
469	VA	Cardiohelp HLS	Cardiohelp	Cardiohelp
1056	VV	PLS	Rotaflow	Quadrox D
1057	VV	PLS	Rotaflow	Quadrox D
836	VA	Life-Box	Revolution	ECC.O 5
470	VA	Cardiohelp HLS	Cardiohelp	Cardiohelp
837	VV	Life-Box	Revolution	ECC.O 5
471	VA	Cardiohelp HLS	Cardiohelp	Cardiohelp
1058	VV	PLS	Rotaflow	Quadrox D
1059	VA	PLS	Rotaflow	Quadrox D
472	VV	Cardiohelp HLS	Cardiohelp	Cardiohelp
473	VA	Cardiohelp HLS	Cardiohelp	Cardiohelp
1060	VA	PLS	Rotaflow	Quadrox D
474	VA	Cardiohelp HLS	Cardiohelp	Cardiohelp
838	VA	Life-Box	Revolution	ECC.O 5
475	VA	Cardiohelp HLS	Cardiohelp	Cardiohelp
476	VA	Cardiohelp HLS	Cardiohelp	Cardiohelp
477	VA	Cardiohelp HLS	Cardiohelp	Cardiohelp
478	VA	Cardiohelp HLS	Cardiohelp	Cardiohelp
839	VA	Life-Box	Revolution	ECC.O 5
1061	VA	PLS	Rotaflow	Quadrox D
479	VA	Cardiohelp HLS	Cardiohelp	Cardiohelp
480	VA	Cardiohelp HLS	Cardiohelp	Cardiohelp
1062	VA	PLS	Rotaflow	Quadrox D
672	VV	DP3 system	DP3	Hilite LT 7000
481	VA	Cardiohelp HLS	Cardiohelp	Cardiohelp
1063	VV	PLS	Rotaflow	Quadrox D
482	VA	Cardiohelp HLS	Cardiohelp	Cardiohelp
483	VA	Cardiohelp HLS	Cardiohelp	Cardiohelp

## Sheet: Table 2
#	ECMO_type	Sex	Age	BMI	SOFA	ARF_pre	NE	aPTT	FHb_pre	LDH_pre	Bilirubin_pre	CRP_pre	TNF-a_pre	IL-6_pre	Platelets_pre	Indication
484	VA	m	75	29.4	11	Yes	0.392157	120		387	1.1	8			145	ECPR
840	VV	m	70.5	26.4	4	No	0	33	78	148	0.4	2			203	Extrapulm. ALF
841	VA	f	72	23.9	11	No	0	29		158	0.3	32			363	ECPR
485	VV	f	67.3	36.7	15	Yes	0.466667	71	51							Pulm. ALF
842	VV	m	57.3	21	7	No	0.583333	44	83	406	1	106	10	28	253	Extrapulm. ALF
1	VV	m	55.3	26.2	18	Yes	2.2549	120	745	683	1.8	318			105	Pulm. ALF
2	VA	f	38.4	24.2	14	No	0.238095	120		605	0.3	58	8	276	190	ECPR
894	VA	m	69.5	38.1		No	0	35		249		119			228	NWCPB
486	VV	m	43.4	38.1	11	No	0.30303	75	866	315	1.2	42			71	Extrapulm. ALF
895	VA	m	59.1	27.8		No	0.37037	67	405	354	0.6	15			138	ECPR
487	VA	m	55.2	31.1	10	No	0.925926	55		8221	0.4	116			121	ECPR
896	VV	m	32	26.6	11	No	0.37037			353	0.2	16	5	6	249	Extrapulm. ALF
488	VV	m	29.8	26	9	No	0.0222222	28	291	347	2.2	59			216	Extrapulm. ALF
843	VA	m	61.3	24.7		No	0			3192	1.2	98			111	NWCPB
3	VV	m	56.9	31.6	16	No	0.666667	44	398	346	0.3	250	7	30	207	Pulm. ALF
489	VA	f	76.1	21.5	9	No	0.181818	120	388	112	0.8	6			423	NWCPB
4	VA	m	49.7	24.2	16	Yes	0.357143	44		312	3.2	144	23	965	171	CS
673	VV	f	66.7	34.6	13	No	0	34	218							Extrapulm. ALF
5	VA	m	63	23.2		No	0.870647	120	274	321	0.5	83	16	2579	207	ECPR
897	VA	f	39.1	23	17	Yes	0.25641	70		872	3.4	4	12	273	152	ECPR
844	VV	f	55.6	26	4	No	0	27	1019	404	2.6	102	52	10000	103	Pulm. ALF
490	VV	m	70.4	29.4	16	No	0.980392	63	69	477	0.3	45	45	9	340	Pulm. ALF
674	VV	m	67.9	38.4	6	No	0	74	67	467	1	117	11	59	433	Pulm. ALF
898	VV	m	32.3	24.5	14	Yes	0.823045			224	0.3	23	6	4	202	Extrapulm. ALF
491	VV	f	21.6	19.5	16	No	0.633333	40	40	5012	0.6	112			49	Pulm. ALF
899	VV	f	69.9	29.4	6	No	0	45	40	163	0.4	127			144	Pulm. ALF
6	VV	f	42.7	30.9	7	No	0.0823045	28		692	1.1	92			97	Pulm. ALF
845	VV	m	44.5	27.7	4	No	0	29			1.3	11	14	2545	151	Pulm. ALF
900	VA	m	53.3	24.2	9	No	0.0714286	48	144	427.5	2.4	103	11	27	128	CS
901	VV	m	28.5	23.1	18	Yes	0.666667	104	2538	270	2	4			59	Pulm. ALF
902	VA	f	65.2	28.7	10	No	0.625	33	458	358	0.3	23			431	ECPR
7	VV	m	45.5	20.8	15	No	0.555556	69	53	726	0.5	183	14	428	93	Pulm. ALF
8	VA	m	35.4	19.5	9	No	1	47	298	954	0.3	12	17	165	288	ECPR
492	VA	f	80	23.9	11	No	0.384615	40		211	1.3	11	15	908	211	CS
9	VA	m	57.2	25.3		No	0.456621	48		274	1.9	163	15	1040	158	ECPR
10	VV	m	29.8	29.3	11	No	0.175439	36	176	343	0.4	13	10	49	169	Extrapulm. ALF
493	VA	m	53.1	40.6	16	No	0.416667	33		300		8	15	1035	205	ECPR
903	VV	m	52.2	49.4	15	No	0.520833	34	408	319	0.8	3	1000	100000	120	Pulm. ALF
846	VA	m	83.6	27.8		No	0.740741	120		290		3			97	ECPR
11	VV	f	71.2	27.7	12	No	0.3125	46								Extrapulm. ALF
12	VV	f	40.1	28	8	No	0	88	115	268	3.4	27	18	69	124	Pulm. ALF
13	VA	m	47.1	42.4		No	0.128205	26		245	0.6	27			257	ECPR
847	VV	m	57.1	29.4	11	No	0.0392157	24	62	267	1	2	17	1609	293	Pulm. ALF
14	VV	m	55.6	31.2	14	No	0.374532	25	30	544	0.6	197	22	1279	247	Pulm. ALF
904	VV	m	20.7	26	10	No	0.444444			329	0.4	107	25	954	250	Extrapulm. ALF
494	VA	m	76.2	24.8	14	No	0.196078	39		157	2	3			100	ECPR
905	VV	m	69.6	27.8	15	No	0.277778	69	466		1.8	408	114	100000	220	Extrapulm. ALF
15	VV	m	21.7	16.9	9	No	1.46667	25		366	4.1	15			209	Pulm. ALF
906	VA	m	52.9	26.1	9	No	0.416667	120	1275	918	1.1	3	25	785	243	ECPR
495	VA	m	49.2	26.1		No	0.208333	102		1017	0.3	3			62	ECPR
16	VA	m	59.5	29.4	10	No	1.17647	30	109	918	0.7	114	9	222	210	CS
496	VV	m	69.8	27.7	9	No	0.3125	37	135	508	3.4	56	19	249	61	Pulm. ALF
848	VV	m	57	23.9	8	No	0.4375	33		307	7.2	6			90	Extrapulm. ALF
675	VA	m	70.7	24.2	5	No	0.238095	45		349	0.6	35			178	CS
497	VV	m	60.3	27.7	11	No	0.6875	41		323	0.6	60			41	Extrapulm. ALF
498	VV	m	58.9	29.3	14	No	0.350877	77	1709	251	0.5	25	8	164	251	Extrapulm. ALF
17	VA	m	74.4	24.3	12	No	1.40845	120	74	469	0.4	44			148	CS
676	VV	m	61.5	23.9	17	Yes	0.247748	39	439	187	0.4	328			369	Extrapulm. ALF
18	VV	f	71.7	32.3	14	No	0.833333	34		202	0.3	25	291	100000	100	Pulm. ALF
677	VV	m	24.4	22.2	18	No	3.125	44	286	1123	15	375	42	7418	14	Extrapulm. ALF
907	VV	m	72.9	22.5	14	Yes	1.28205	49		480	0.5	2			77	Extrapulm. ALF
19	VV	f	23.3	19.5	14	No	0.666667	31	70	501	0.7	385	18	2101	138	Pulm. ALF
908	VV	m	33.4	27.8	20	No	0.37037	38	72	283	1.6	423	160	160004	18	Extrapulm. ALF
678	VV	m	35.2	24.7	14	No	0.9375	58			0.9	210	26	267	225	Extrapulm. ALF
20	VA	m	51.7	29.4	8	No	0.431373	33	55	512	0.5	22			480	ECPR
909	VV	m	22.9	27.8	11	No	0.925926	35	142	268	0.4	177	16	133	188	Extrapulm. ALF
679	VV	m	40.2	26.1	18	Yes	0.416667	37	259	326	0.9	117	16	440	224	Pulm. ALF
21	VV	m	51.5	35.1	12	Yes	0.222222	60								Extrapulm. ALF
680	VV	m	55.2	37.6	8	No	0.202899	39	80	329	1	352	34	6511	292	Extrapulm. ALF
910	VA	m	60.5	37	10	No	0.277778	29	99	573	1.3	352			360	ECPR
911	VA	m	57.7	24.7	8	No	0	120		614					136	ECPR
681	VV	m	71.5	22.9	7	No	0	34		17572	3.8	8			76	Pulm. ALF
22	VA	f	59.4	35.6	14	Yes	0.833333	120		755	1.2				249	ECPR
912	VA	m	52.5	32.3	7	No	0.183333	120		272	0.5	126			297	CS
913	VV	m	23.8	24.7	16	No	0.416667			203	2.2	92			115	Extrapulm. ALF
23	VA	m	69.2	29.4	8	No	0	120		236	0.8	4	15	1198	165	ECPR
914	VA	m	57.3	25.3	9	No	0.684932	120		344	0.2	3	5	68	174	ECPR
499	VV	f	46.1	27.6	8	No	0.213675	38	306	8145	2.2	147		14318	29	Pulm. ALF
915	VV	m	65.7	26	18	Yes	0.333333	49	198	140	0.3	293	31	257	407	Extrapulm. ALF
849	VV	m	73.4	26	10	No	0.155556	43	51	161	1.1	290	103	40000	6	Extrapulm. ALF
500	VA	m	67.6	26.8	15	No	0.304878	51		1972	2	202	9	75	111	ECPR
682	VA	f	47.3	23.4	10	No	1.11111	83	51	1793	0.7	30			178	CS
24	VA	m	67.9	23.5		No	0.735294	120	273	1269	1	3			186	ECPR
850	VA	m	72.7	30.9	14	No	0.833333	38		625	5.1	31			197	NWCPB
916	VA	f	77.1	23.5	8	No	0	40		230		18			100	ECPR
501	VV	m	72	30.8	19	Yes	0.655431	59		206	0.5	99	21	130	120	Pulm. ALF
502	VV	m	53.4	25.4	6	No	0.156863	35	26	314	0.4	530			88	Pulm. ALF
25	VV	m	46.4	26.2	15	No	0.490196	49	36	827	1.6	111			88	Extrapulm. ALF
503	VV	f	51.2	20.5	10	No	0.114943	39	48	318	1.9	7	101	91797	116	Pulm. ALF
26	VA	f	32.9	22.5	11	No	0.358974	33	303	483	0.4	151	13	865	359	ECPR
27	VV	m	51.6	27.8	12	No	0.490196	50	47	172	0.6	14			130	Pulm. ALF
917	VV	m	22.9	28.1	14	No	0.0350877	28	60	146	2	103	84	19193	167	Pulm. ALF
851	VA	m	64.1	29.4	10	No	0.111111	120		624	0.5	3			138	CS
683	VV	m	38.2	22.2	11	No	0.833333	38	82	783	0.7	93	13	85	133	Pulm. ALF
852	VA	m	70	31.7	12	No	0.350877	89	310	701	0.3	42			160	ECPR
918	VA	m	53	28	18	Yes	0.333333	85	64	416	2.1	155			47	ECPR
28	VA	m	63.5	26.3	8	No	0.222222	34	39	172	0.3	2			398	ECPR
504	VV	f	64.5	33.9	11	No	0.37037	38	42	677	2.9	243			286	Pulm. ALF
919	VA	m	70	31.7	17	No	0.473684	36	115		4	112			109	ECPR
684	VV	m	45.1	37.6	12	No	0.434783	56	34	940	0.8	38			64	Pulm. ALF
29	VA	m	62.6	31.1	14	Yes	0.740741	47	43	2350	2.4	156			101	CS
505	VV	m	74.1	29.8	11	No	0.387597	32	65	241	0.5	126	27	95	454	Pulm. ALF
920	VV	f	61.3	26.4	13	No	0.578704	49	13	278	1	187			238	Pulm. ALF
685	VV	m	77.5	26.1	16	Yes	1.25	61	50	293	0.9	256	606	100000	211	Extrapulm. ALF
30	VA	f	35.8	23	8	No	0	46		980	1.1				162	ECPR
853	VV	m	45.2	22.9	5	No	0.119048	46	19	480	0.4	205	32	101	303	Pulm. ALF
921	VV	m	73.2	29.4	13	Yes	0.333333	66	56	474	1	22	30	335	187	Pulm. ALF
922	VA	m	58.7	34.3	11	No	0	54	311	933	2.2	36	1000	100000	97	ECPR
506	VA	f	46.6	25.7	16	Yes	0.714286	46				110			68	CS
923	VV	m	42.4	26.7	14	No	1.125	47	54	416	0.6	131	28	89	131	Extrapulm. ALF
924	VA	m	72.4	33.5	9	No	0.568182	43	583	260	0.9	9			160	ECPR
507	VV	f	75.9	31.2	12	No	0.229167	41	30	384	0.1	21			80	Pulm. ALF
31	VV	m	53.7	44.8	11	No	0.444444	50	108	709	1.2	26	64	3725	134	Pulm. ALF
925	VA	m	62.4	26.1	15	Yes	0.416667	62	315	843	1.7	104	19	157	46	CS
686	VA	f	70	19.5		No	0.666667	76	48	599	1.8	18	7	409	311	ECPR
32	VV	m	58.5	23.1	8	No	0.238095	102	72	8767	3.5	76			56	Pulm. ALF
926	VV	f	31.8	20.8	16	No	1.66667	120	159	620	0.6	290	38	283	199	Extrapulm. ALF
508	VV	m	55.9	34	14	No	0.257576	65	62	1531	0.6	44			179	Pulm. ALF
33	VA	m	62.6	24.5	10	Yes	0.155556	73	134	3752	5.2	152			253	CS
927	VV	m	27.7	29.2	16	No	0.333333	52	120	690	0.7	139			231	Pulm. ALF
687	VV	m	68.5	46.3	12	No	0.211111	43	142	238	0.5	43	38	87830	304	Pulm. ALF
854	VA	m	49.7	23.4	10	No	0.223577	43	110	516	2.5	93			176	ECPR
34	VV	m	73.7	26.1	16	Yes	0.625	120	384	584	0.4	163	17	327	220	Pulm. ALF
928	VV	f	37.2	34.1	6	No	0	46	24	427	0.3	390	115	685	246	Pulm. ALF
929	VA	m	49.7	23.4	17	Yes	0.813008	42	16	368	6.3				113	CS
35	VV	m	56.7	31.2	17	Yes	0.625	38	161	181	0.4	277	28	462	268	Pulm. ALF
930	VV	f	30.2	33.1	9	No	0.12963	90	20	414	0.4	141	19	9	444	Pulm. ALF
688	VV	f	75.3	27.3	9	No	0.47619	50	58	1487	1.6	288	46	17179	85	Pulm. ALF
931	VA	f	73.7	27	16	No	0.30303	29		700	2.5				190	NWCPB
36	VA	m	68.5	30.9		No	0.25	120	482	1860	2.3	75			66	ECPR
37	VV	f	48.3	54.7	13	Yes	0.416667	50	36	370	1.8	434			48	Pulm. ALF
38	VA	f	58.1	49.6	11	Yes	0.740741	141		3572	0.3	127		126	239	CS
689	VV	f	30.3	29.4	6	No	0	37	39	513	0.3	222	16	66	405	Pulm. ALF
509	VV	m	66.1	25.7	14	No	0.294118	89	546							Pulm. ALF
39	VV	m	59.5	30.5	17	No	0.757576	38	19	331	0.4	323	12	78	374	Pulm. ALF
40	VV	f	48.6	23.4	6	No	0.0277778	40	34	243	0.3	234			208	Pulm. ALF
510	VV	f	50.2	31.9	12	No	0.185185			1447	1.9	24			78	Pulm. ALF
690	VV	f	59.7	18.7	5	No	0	63	32	292	0.9	18			142	Pulm. ALF
932	VV	f	59.7	27.5	9	No	0.222222	35	40	582	1.3	387	56	6436	191	Pulm. ALF
41	VV	m	52.4	28.4	17	Yes	1.81818	51	429	839	1.3	137	43	2671	186	Pulm. ALF
933	VV	m	50.9	49.4	11	No	0.15625	35	35	380	1.5	33	29	231	230	Extrapulm. ALF
691	VV	m	58.1	30.9	12	No	0.333333	41	37		3.6	93			54	Pulm. ALF
511	VV	m	62.1	29.4	9	No	0.117647	94	54	519	0.6	363			82	Pulm. ALF
42	VA	m	65.1	26	15	Yes	0.355556	63	329	2653	4.4	109			251	CS
855	VA	m	46.4	36.3		No	0.0909091	32			0.4				362	NWCPB
934	VA	m	73.1	23.2		No	0.248756	45		1118	1.6	157			128	ECPR
43	VV	m	31.6	25.3	7	No	0	51	302	441	2.8	22			113	Pulm. ALF
935	VA	m	46.4	36.3		Yes	0.30303	34	101	564	1.4	87	12	692	112	ECPR
936	VV	f	64.3	19.5	16	Yes	0.366667	59	49	237	0.6	103	10	40	230	Extrapulm. ALF
44	VV	m	53	33.2	16	Yes	0.515152	37	13	202	0.8	52	1468	250000	210	Pulm. ALF
937	VV	m	57.5	24.2	15	Yes	0.208333	49		298	0.9	132			154	Extrapulm. ALF
692	VA	f	61.9	32.8	13	No	0.357143	55		583					168	NWCPB
512	VV	f	41.6	27.8	7	No	0.0980392	56	34	160	0.5	164			182	Pulm. ALF
45	VV	m	65.2	26	16	No	2.66667	26	46	567	1.5	211			178	Pulm. ALF
693	VA	f	29	20.9	6	No	0.584795	37	74	254	0.3	3	9	37	167	CS
694	VV	m	63.9	48.4	10	Yes	0	42	33	265	0.2	42			186	Pulm. ALF
513	VV	f	68.1	37.1	8	No	0.175439	42	55	738		65			208	Pulm. ALF
938	VA	m	61.3	24.8		No	0.714286	82	228	2003					510	CS
46	VA	m	48.9	25.7		No	0	55		426	0.2	3			115	ECPR
939	VV	f	53.9	66.4	12	No	0.490196	41		1402	0.7	219	14	185	190	Pulm. ALF
47	VA	m	52.2	24.2	15	No	0.238095	66	57	433	2.4	61	11	120	278	ECPR
48	VV	f	46.2	26.7	13	No	0.47619	53	58	309	0.4	21	11	32	296	Pulm. ALF
49	VV	f	40.9	26.4	10	Yes	0.125	42	131	309	0.4	15	4	51	263	Pulm. ALF
695	VV	m	68.6	25.7	11	No	0.238095	40	110	1000	3				75	Pulm. ALF
696	VA	m	61.5	31.1	15	No	0.185185	45	391	235	0.3	2			256	ECPR
697	VV	f	51.5	23.9	7	No	0.0769231	40	43	532	0.8	33	10	23	244	Pulm. ALF
50	VV	m	51.7	32.7	8	No	0.333333	31	50							Pulm. ALF
514	VA	m	56.9	27.7		No	0.3125	36			0.6	225			131	ECPR
940	VA	f	57.4	24.8	8	No	0.25641	34		165	0.3				185	CS
51	VV	m	22.2	27.8	16	No	0.185185	40	1048	504	0.9	125			252	Extrapulm. ALF
941	VA	m	54	30.2	15	No	0.166667		89	2795	1	221			65	ECPR
52	VA	m	63.7	23.4	10	No	0.238095	120	931	579	0.3	3			146	CS
53	VA	m	65.8	27.7	7	No	0.208333	36	405	283	0.6	4			214	ECPR
515	VV	m	54.7	25.4	10	No	0.666667	37	63	205	0.4	46	5	22	233	Pulm. ALF
516	VA	m	61.4	26.7	12	No	2.39583	37		573	1.1	138			344	NWCPB
856	VA	f	75.1	20.8		No	1.11111	34		250	0.9	12	19	2562	275	ECPR
857	VA	m	72.5	27.7		Yes	0.200803	36		433	1.3				214	ECPR
858	VA	m	55.2	25.5	11	Yes	0.34188	43	289	393	1.3	57			266	CS
54	VV	m	29.6	26.3	10	No	0.277778			520	0.3	217			182	Extrapulm. ALF
942	VV	m	65.9	36.1	12	Yes	0.392157	35	122	408	0.2		27	47	161	Extrapulm. ALF
859	VA	m	53.5	25.4		No	0.333333	52		390	0.8				167	NWCPB
517	VV	m	41.1	23.7	5	No	0.047619	33	82	303	0.5	81	17	90	783	Extrapulm. ALF
55	VA	m	61.2	33.2		No	0.0909091	39	407	549	1.2	263			532	NWCPB
860	VV	f	51.7	22	7	No	0.166667	51	60	196	1.3	2	5	17	272	Pulm. ALF
56	VA	m	65.2	29.4	14	No	1.2963	45	99	1101	0.4	9			129	ECPR
57	VA	m	57	25.8	13	No	0.416667	120	357	897	0.2	2			237	ECPR
58	VA	m	64.9	22.5	13	No	0.641026	54		5920		119			130	CS
698	VA	m	62.2	26.8	12	No	0.304878	49		457	0.6	126			288	NWCPB
518	VA	m	57.5	33	17	No	0.448029	43	76	481					127	CS
59	VA	m	28.8	22.6	12	No	6.45833	120	227		0.8	5			176	ECPR
699	VV	f	26.7	32.9	6	No	0	29	53	561	2.7	37			115	Extrapulm. ALF
519	VV	m	47.3	29.3	7	No	0.315789	34	46	1751	0.5	15			80	Pulm. ALF
60	VA	m	61.5	26		No	0.222222	120	555	1280	0.9				136	ECPR
61	VV	m	18.3	22.9	7	No	0.0714286	36	104	304	0.3	48			165	Pulm. ALF
861	VA	m	40	22.5		Yes	0.25641	48	47	266	0.9	102			180	ECPR
520	VA	m	70.1	23.2	11	No	0.746269	56	224	373	1.7	3			138	ECPR
521	VV	m	40.8	37	16	Yes	0.138889	47	87	191	0.6	21	10	228	145	Extrapulm. ALF
862	VV	m	40.7	34.7	13	Yes	0.030303	53	189	682	0.4	339	14	26	315	Extrapulm. ALF
863	VA	m	36.2	24.2		Yes	0.47619	78	2409	271	2.8	11			48	ECPR
700	VV	m	53	34	11	No	0.318182	46	134	399	1	536			220	Extrapulm. ALF
864	VA	m	49.1	27.7	15	No	0.0833333	68	65	549	2.4	83			70	CS
62	VA	m	49	26.2	13	Yes	1.66667	31	212	1102	0.9	11			243	CS
701	VA	m	52.4	26.3	13	No	0.148148	48	190	2110	2.4	106			138	CS
943	VV	f	30	33.5	8	No	0.23569	30		331	0.6	185	34	3330	178	Extrapulm. ALF
63	VA	m	65.1	25.1	14	No	1.33333	35		272	0.8		24	4100	332	CS
522	VA	f	61.7	25	6	No	0.0520833	28	98	213	0.7	11			203	NWCPB
865	VA	m	68.1	34	8	No	0	24	85	236	0.7	8			282	CS
64	VA	m	56.4	25.2		No	0.229167	39	131	710	0.5	66	10	64	158	CS
944	VA	m	77.3	27.8	12	No	0.392157	67		175	0.5	3	9	825	295	NWCPB
945	VA	m	65.5	29.4		No	0.833333	31	681	192	0.5	6			185	ECPR
65	VA	f	75	38.1		No	0	48	274	1714	1	157			48	ECPR
946	VA	f	73.9	39.1	13	No	1.25	106		929	2	88			310	CS
947	VA	m	68.3	26.5		No	0.563063	120		367	0.7	3			254	ECPR
66	VA	m	39.3	27.8	16	No	0.37037	54		78	0.5	2			345	CS
702	VV	f	22.9	27.7	8	No	0.208333	40	55	710	1.5	365	77	160	150	Pulm. ALF
523	VV	m	74.1	39.5	10	No	0.0997151	37	149	140	0.3	59	6	9	170	Extrapulm. ALF
948	VA	m	51.9	25.3	13	No	0.813008	33	275	1009	0.8		12	231	221	ECPR
949	VV	m	56.2	34.7	10	No	0.30303	37	454	231	0.5	3	10	114	241	Pulm. ALF
703	VA	m	59.3	22.7	10	No	0.462963	34	373	404	0.7	25	22	775	176	ECPR
950	VV	f	49.6	32.3	11	No	0.462963	38	108	462	2.1	86	20	458	18	Extrapulm. ALF
524	VA	f	75.1	25.4	15	No	0.641026	120		594	0.6	187	16	2379	350	NWCPB
67	VA	m	60.8	26.5	14	No	0.396825		38	1557	1.2	17	7	286	121	ECPR
704	VV	m	49.9	23.5	8	No	0.273632	36	64	1039	1.2	147	18	119	230	Pulm. ALF
525	VV	f	76.5	24.8	7	No	0.512821	29	69	746	29.6	49	12	12747	39	Pulm. ALF
951	VA	m	76.3	34	15	Yes	0.272727	51	98	980	0.9	203			43	NWCPB
705	VA	m	66.8	27.8		No	0.37037	44		448		127			171	ECPR
706	VV	m	53.8	41.5	17	Yes	0.416667	44	72	297	1.2	274	81	2632	296	Pulm. ALF
952	VA	m	65.4	47.9		No	0.31746	25	213	196	0.7	13			193	NWCPB
526	VA	m	65.4	22	8	No	0.0769231	45	55	185	3.1	162	30	88	140	CS
707	VA	m	70.1	23.2	16	No	0.248756	41		446	0.9	33	150	72163	158	CS
68	VV	f	39.4	26.6	14	No	0.444444	33	135	1117	2.7	119	15	18	173	Pulm. ALF
69	VV	f	33.1	24.5	19	Yes	0.769231	120	814	965	0.9	54	23	626	63	Pulm. ALF
953	VA	f	49.8	26.9	12	No	0.444444	29		215	0.5	56			178	ECPR
954	VA	f	73.7	21.9	7	No	1.13095	42	108	349	0.9	243			297	CS
708	VV	m	60.1	23.7	14	Yes	1.55556	50	50	473	1.2	13	13	1338	110	Pulm. ALF
70	VV	m	63.6	26.8	12	No	0.705882	41		834	1.5	35			438	Pulm. ALF
71	VV	m	48.4	32.5	11	No	0.757576	36	219	756					193	Pulm. ALF
955	VA	m	44	26	9	No	0.666667		1119	2277	0.6	3			201	ECPR
956	VV	m	35.2	30.7	16	No	0.285714	120		457	0.6	229	10	25	476	Extrapulm. ALF
709	VV	f	43.6	19	14	No	2.42424	47	190	568	2.4	462			113	Pulm. ALF
527	VV	m	75.9	24.5	12	Yes	0.133333	53	1429	316	1	106			200	Extrapulm. ALF
710	VV	f	36.5	32.2	11	No	0.0896057	28	95	396	1.2	15		12	222	Pulm. ALF
957	VA	m	66.3	26.1	9	No	0.416667	41	32	420	3.6	56			179	CS
528	VA	f	71.4	42.7	11	No	0.372024	28		237	0.4				461	NWCPB
711	VV	m	64.7	25.5	11	No	0.598291	60		827	1.3	214	50	39356	20	Extrapulm. ALF
712	VV	m	72.6	28.4	13	No	0.742972	56	114	354	1.8	227			19	Pulm. ALF
72	VA	m	78.7	27		No	0.208333		448	178	0.3	3			131	ECPR
73	VV	m	47.4	24.7	9	No	0.291667	120		227	1	12			205	Pulm. ALF
713	VV	f	58.1	21.5	19	No	0.727273	51	54	463	0.5	2			189	Pulm. ALF
714	VV	f	55.9	26.1	16	No	0.192308	55	122	234	0.5	162			215	Extrapulm. ALF
74	VV	f	76.5	23.6	14	Yes	0.943396	50		119	0.3	400			209	Extrapulm. ALF
529	VV	m	55.4	26.8	9	No	0.0980392	120	108	521	25.6		20	4433	39	Pulm. ALF
75	VA	m	72.8	22.9		No	0.333333	27		427	0.4	30	18	746	339	ECPR
76	VV	f	52.8	33.2	8	No	0.529412	36	175	481	0.3	237			310	Pulm. ALF
530	VA	f	71.4	27.3	14	No	0.166667	60	138	155	1.4	8			85	NWCPB
77	VV	f	43.7	24.5	10	No	0.512821	55	94	295	4.7	106			38	Pulm. ALF
531	VV	m	41.8	32.9	20	Yes	0.701754	102		555	0.6	178	63	4	235	Extrapulm. ALF
958	VV	m	72.2	29.4	13	No	0.980392	65		348	0.7	431		31086	188	Pulm. ALF
532	VV	f	71.4	27.3	16	Yes	0.119048	51	64	179	0.9	54			222	Extrapulm. ALF
78	VA	m	65.9	34.6	15	Yes	0.166667	55	271	3370	1.6	40			114	CS
533	VV	m	65.7	23.1	10	No	0.111111	26	193	207	2.1	266	220	198782	42	Pulm. ALF
534	VV	m	72.2	38.1	14	No	0.606061	66	75	347	2.4	339			168	Pulm. ALF
79	VV	m	69.4	26	10	No	0.222222	37	157	532	0.6	136			113	Pulm. ALF
959	VA	m	65.7	22.2	12	Yes	0	49	233	531	1	47			92	ECPR
535	VV	f	58.7	32.1	18	Yes	0.877193	54	45	408	0.5	85	61	41	172	Pulm. ALF
80	VA	m	49.2	25.2		No	0.37037	36	269	203	0.5	3	21	4235	256	ECPR
536	VV	m	58	37	17	Yes	0.680556	41	107	286	9.8	4	25	4040	99	Extrapulm. ALF
715	VV	m	65.7	23.1	12	Yes	0.0444444	31		864	0.2	146			164	Pulm. ALF
81	VV	m	39.2	21.2	8	No	0.0980392	27	53	278	2	14	139	115468	72	Pulm. ALF
82	VV	m	29.1	21.6	17	No	0.642857	103	35	900	2.9	308			171	Pulm. ALF
537	VV	f	31.1	27.9	9	No	0.266667	39	334	188	0.5	303			332	Pulm. ALF
83	VV	m	57.1	32.9	18	No	4.38596	38	123	785	13.3	86			34	Pulm. ALF
84	VV	m	50.2	55.4	16	Yes	0.5	51	88	364	2	425			315	Pulm. ALF
960	VA	f	42.3	23	18	No	0.588235	54		1099	6.8				134	NWCPB
716	VV	m	63.1	48.4	8	No	0.119048	44	37	492	0.5				49	Pulm. ALF
961	VA	f	62.1	33.7		No	0.315789	27		245	0.5	7			435	NWCPB
962	VV	f	42.3	21	17	Yes	0	56	51	284	0.9	210			140	Extrapulm. ALF
85	VV	m	64.9	24.2	15	Yes	0.729167	43	216	2899	21.6	8			50	Pulm. ALF
86	VA	m	76.2	34.6	12	No	0.833333	38		601	1.3	65			266	ECPR
87	VV	m	54.1	32.5		No	0.30303	42		251	3	13			164	Pulm. ALF
538	VV	m	36.6	23.1	19	No	0.4	62	244	347	0.6	326			193	Extrapulm. ALF
539	VV	m	61.5	58.8	11	No	0.0980392	50		1183	0.9	213			160	Pulm. ALF
963	VV	m	43.2	28.3	13	Yes	1.25	65		173	5	27			241	Pulm. ALF
540	VV	f	47.9	23.9	13	No	0.564103	44	50	407	5	21			267	Pulm. ALF
866	VA	m	64.9	24.2	11	No	0.142857	75	80	213	2.9	221			302	ECPR
717	VV	f	54.9	33.1	10	No	0.148148	27	60	549	0.4	246			603	Extrapulm. ALF
88	VA	m	69.4	32.4	14	No	0.340136	47		549	0.5	19			98	CS
964	VA	f	82.7	29.1	6	No	0.428571	40		537	0.8	48			119	CS
541	VV	m	66.2	24.2	10	No	0.285714	47	77	861	6	398			151	Extrapulm. ALF
89	VV	f	46	34.6	11	No	0.0333333	37		2632	3.6	9			250	Pulm. ALF
90	VA	m	72.7	26.4	9	No	0.416667	51		80	0.4	30			260	NWCPB
91	VV	m	63.2	30.9	15	Yes	0.366667	47		516	4.5	5			31	Extrapulm. ALF
718	VV	f	31	25.2	15	No	0	39	801	452	0.8	287			284	Extrapulm. ALF
542	VA	f	66.7	25.1	13	No	1.42857	57	319	317	1	43	11	1423	167	CS
719	VV	m	61.9	27	17	Yes	0.354167	78		240	0.9	163			340	Pulm. ALF
92	VV	m	55.4	24.2	9	No	0.380952	48		550	0.3	182			167	Pulm. ALF
867	VA	m	50.7	31		No	0.350877	37							185	ECPR
93	VA	m	64.3	27.8	13	Yes	0.941177	93	326	5235	0.7	152	20	94	159	CS
543	VV	f	36.5	24.5	10	No	0.333333	66		594	0.6	238			255	Pulm. ALF
868	VA	f	75.5	23.2		No	0.431034	28		944	0.5				260	ECPR
720	VV	f	55.7	32.9	11	No	0.245614	35	74	557	0.8	228			255	Pulm. ALF
94	VA	m	57.4	38.1	12	Yes	0.606061	65	177	464	0.8	134	13	238	192	CS
95	VA	f	41.1	22	6	No	1.53846	34	1213	133	0.5	11		430	217	ECPR
721	VA	m	77.4	23.1	11	No	0.311111	120	412	629	2	58			176	CS
965	VV	m	61.3	22.9	13	No	0.714286	39	278	491	2.4	326			136	Pulm. ALF
96	VA	m	63.8	22.9	12	Yes	0.714286	60	136	200	0.5	3	36	3457	461	CS
544	VA	m	63.8	26.1	15	Yes	0.125	85	144	295	3	159			48	CS
966	VV	m	68	24.7	14	No	0.208333	41		314	1.3	85	16	79	244	Extrapulm. ALF
967	VA	m	49.6	29.5	9	No	0.0892857	120		715		88			203	NWCPB
722	VV	m	44.9	39.2	16	No	1.33333	120	97	245	2.1	112			77	Pulm. ALF
968	VV	m	63.3	28.7	12	No	1.17647	36	162	1677	4.7	299	43	2270	68	Pulm. ALF
545	VV	m	72.7	39.2	18	No	0.416667	70	273	209	2.5	94	86	155444	170	Extrapulm. ALF
723	VV	m	70.7	31.1	17	Yes	0.277778	51	207	884	0.4	109			28	Extrapulm. ALF
97	VV	f	46.3	20.8	19	No	1.66667	57	151	119	0.2	18	6	4	225	Extrapulm. ALF
546	VV	m	42.9	26.8	11	No	0.0392157	44		284	0.3	219			210	Pulm. ALF
869	VV	m	24.3	22.9	7	No	0.0238095	35	120	663	3.1	116			263	Pulm. ALF
98	VV	m	52.8	35.9	5	No	0	38	23	151	0.5	23			210	Extrapulm. ALF
99	VA	m	74.7	33.4	12	No	0.333333	41	226	195	0.5	15			230	ECPR
870	VV	f	59.3	24.8	17	No	0.619048	39	45	1544	1.6	151	60	929	159	Extrapulm. ALF
724	VA	f	75.4	22.3	13	No	0.30303	34		236	0.9	10			178	NWCPB
725	VV	m	35.6	24.4	10	No	0.625	42	98	911	0.7	319	15	87	170	Pulm. ALF
100	VV	f	48	26.7	11	No	0.357143	49	600	411	0.2	221			449	Pulm. ALF
547	VV	m	53.9	44.1	11	No	0.0617284	52	100	367	15.5	105			126	Extrapulm. ALF
548	VV	f	59.6	28.2	6	No	0.111111	41	49	647	1.9	49			225	Pulm. ALF
101	VA	m	47.1	27.5		Yes	0.982456	42	1258	733	6.6	268			149	ECPR
549	VA	f	74.4	27.3	13	No	0.438596	44		134	0.4	3			146	CS
969	VV	f	59.3	24.8	16	Yes	0.333333	77	99	525	2.2	160			85	Extrapulm. ALF
871	VA	m	65	29.4		No	0.520833	59	529	314	1	42			254	ECPR
872	VA	m	55.5	26.2	11	No	0	30	1711	282	0.4	72			141	ECPR
550	VA	m	49	39.9	15	Yes	0.135802	41	126	860	1.2	89	17	176	52	CS
873	VA	m	74	22		No	0.0277778	25	124	377	3.6	10			193	ECPR
726	VV	f	34.1	23.9	10	No	0.205128	35	78	880	2.2	188	14	276	57	Pulm. ALF
970	VV	f	54.2	33.1	15	Yes	0.407407	43	138	403	1	269	51	513	383	Extrapulm. ALF
102	VA	m	55.5	32.4	8	No	0.15873	36	547	537	0.6	29			181	ECPR
727	VA	m	66.4	30.5	11	No	0.348837	39	989	361	3.1	110			176	NWCPB
874	VV	m	67.7	34.3	16	Yes	0.252525	61	99	321	1.3	270	68	41170	24	Extrapulm. ALF
875	VA	f	61.1	24.8	9	No	0.25641	120	725	523	0.6	3		226	185	ECPR
876	VA	m	49.9	27.8	12	No	0.185185	63	575	409	0.3	3	13	703	173	ECPR
103	VA	m	44.1	39.2		Yes	0.277778	120		537	1.3	106			302	ECPR
728	VA	m	74.8	23.5		No	0.392157	33	281	385	0.8	4			191	CS
877	VA	m	75.1	23.3	18	No	2.5641	120		180	1	7			9	CS
104	VA	m	40.7	25.8	14	No	0.213675	72	267	175	0.3	3			65	ECPR
105	VV	m	25.5	52.6	15	Yes	0.263158	34	146	904	5.4	298	69	23869	40	Extrapulm. ALF
106	VA	f	25.2	26.6		No	0	120	79	454	0.3	32			121	ECPR
551	VV	m	56.5	30.2	15	No	0.133333	46		581	0.5	173	20	1373	134	Pulm. ALF
552	VV	f	35.6	24.2	20	Yes	1.07143	88	45	169		282	25	24	269	Extrapulm. ALF
729	VV	m	72.1	31.8	15	No	0.597826	113	72	459	0.8	193			107	Pulm. ALF
107	VA	m	61.2	23.5		No	0.245098	120	274	381	0.3	3	11	100	233	ECPR
553	VV	m	63.2	27.7	6	No	0.0416667	33	64	289	0.4	144			286	Pulm. ALF
554	VA	m	83.5	30.5		No	0.0213675	31	1755	226	1	3	23	1851	161	ECPR
108	VV	m	57.9	27.5	11	No	0.199275	47	197		0.2	331	84	86	287	Pulm. ALF
109	VA	m	61.6	35.3		No	0.412979		523	343	0.5	63			482	ECPR
555	VV	m	52.5	23.4	7	No	0.30303	37	67	295	1.9	148	66	1425	52	Pulm. ALF
730	VV	f	43.7	24.8	7	No	0.190476	42	34	152	1	14			140	Pulm. ALF
971	VV	m	62.8	23.9	17	No	0.555556	69	80	236	0.7	65			273	Pulm. ALF
972	VV	m	65.6	32.3	10	No	0.416667	31	167	809	1.3	38	31	488	339	Pulm. ALF
731	VV	f	47.7	21.5	10	No	1.12121	34		2989	1	183		1659	98	Pulm. ALF
556	VV	m	61.3	29.4	11	No	1.66667	35	160	484	0.5	274	21	354	495	Pulm. ALF
557	VV	m	64.4	29.4	13	No	0.843137	120	206	219	0.3	87	26	2850	283	Extrapulm. ALF
110	VA	m	69.1	34		No	0.227273	53	440	696	0.8	18	22	1329	193	ECPR
111	VA	m	52.8	40.1	8	No	0	120	245	612	0.4	10	18	122	224	ECPR
732	VA	m	72.5	32.9		No	0.175439	28		1001	0.6	3	19	1393	270	NWCPB
558	VA	m	62.5	27.8		No	0.196078	120	19	5467	28	24			77	ECPR
112	VV	f	44.7	17.3	7	No	0.133333	48		637	0.1	3	28	7367	99	Pulm. ALF
113	VA	m	50.7	27.8	14	No	2.31481	45		1128	1.3	24	16	582	238	CS
559	VA	m	39.1	23.1		No	0.444444	29	129	225	0.3	22			373	ECPR
733	VA	f	42.6	23.9	12	No	1.15385	56	1003	1045	0.3	3			189	CS
560	VV	m	21.8	22.6	10	No	1.66667	24	156	448	0.5	133			149	Pulm. ALF
734	VV	m	21.8	24.7	15	No	0.458333	46	661	428	0.5	164	16	158	88	Extrapulm. ALF
561	VV	m	37.9	24.8	8	No	0.0196078	55	38	145	0.3	51	11	161	214	Extrapulm. ALF
114	VV	m	36.3	33.6	8	No	0.289855	30	97	1621	0.7	172	10	100	229	Pulm. ALF
115	VA	m	65.4	32.9	8	No	0.0877193	120	586	426	0.2	10	15	106	323	ECPR
735	VV	m	62.8	31.1	14	Yes	0.37037	48		2381	0.8	162	189	209052	84	Pulm. ALF
736	VV	m	71.2	30.9	13	Yes	0.5	31		272	0.5	49			402	Pulm. ALF
878	VA	f	46.4	19.5	13	No	1.66667	32	2607	282	0.2	3	13	123	231	CS
562	VA	f	50.7	32	14	No	0.229885	33		188	0.9	21			405	NWCPB
973	VA	m	65.2	26	8	No	0	40		865	0.5	2			185	ECPR
116	VV	m	76.1	22	13	No	0.512821	41	42	259	1	189			68	Pulm. ALF
117	VA	m	20.4	22.6		No	1.11111	120	1018	545	0.5	52	8	95	155	ECPR
563	VV	m	45.5	23.7	17	Yes	1.33333	59	851	327	0.6	434	121	181533	30	Pulm. ALF
737	VV	f	48	38.1	8	No	0.151515	54	88	1082	0.4	434	20	4836	222	Pulm. ALF
118	VA	m	57	32.9	9	No	0.175439	92	1665	604	0.5	3	18	386	255	CS
564	VA	f	21	19.5	13	No	5	68	249	917	0.8	21	1595	42436	209	CS
119	VA	f	62.6	25.4		No	0.25641	120							76	ECPR
120	VA	m	47.5	49.7	8	No	0	30	1191	794	1	7	13	421	335	ECPR
121	VA	m	66.8	39.1	7	No	0.117994	29	52	197	0.7	3			166	NWCPB
565	VA	m	73.2	27.3	14	No	0.627706	43	124	619	3.3	239	111	40832	89	ECPR
122	VA	m	47.5	24.6	14	Yes	0.213675	71	102	279	0.8	40	51	17231	385	ECPR
738	VV	m	68.8	39.1	10	No	0	48	156	653	3.2	184			61	Extrapulm. ALF
974	VV	m	57.9	24.2	14	No	0.547619	38	288	2052	3.2	223	42	968	205	Pulm. ALF
566	VV	m	58.1	35.2	9	No	0.037037	32	69	279	0.4	217	10	83	290	Pulm. ALF
123	VA	m	34	24.2	11	No	0.714286	51	868	293	0.4	18	18	95	447	ECPR
124	VV	m	57.9	24.2	13	No	0.104167	32	79	329	4.2	335	16	385	111	Pulm. ALF
125	VA	m	73.1	27.8		No	0	28	167	244	0.4	4			180	ECPR
126	VA	f	74.3	23.4		No	0.277778	120	90	330	1.1	5			315	ECPR
127	VA	m	56.7	20.8	10	No	0.277778	69	202	915	0.8	392	7	90	103	CS
975	VA	m	67	27.7	14	Yes	0.3125	56	820	1566	2.8	40	14	666	132	CS
567	VV	m	51.3	61.1	9	No	0.0178253	40	267	241	1.5	59	23	51	227	Pulm. ALF
128	VA	f	68.6	38.7	12	Yes	0.3367	40		249	0.4	13			263	ECPR
129	VA	m	64	26	12	Yes	1.55556	67	214	660	5.5	30	58	2992	138	CS
130	VV	m	51.8	25.4	10	No	0.416667	50	88	326	0.7	169	16	26	430	Pulm. ALF
568	VV	m	19.5	24.7	10	No	1.66667	106	305	904	0.1	3	28	12130	169	Extrapulm. ALF
976	VA	m	52.9	27.7	12	Yes	0.854167	37	146	799	3.1	109			233	CS
569	VV	m	72.7	36.5	14	No	0.154321	41	66	198	1	21	12	3493	172	Extrapulm. ALF
131	VA	f	61.7	28.4	9	No	0.203252		34	588	0.6	127	5	66	166	ECPR
739	VA	m	46.4	27.8	7	No	0.705882	38	134	946	1.4	24	6	48	188	CS
132	VA	m	54.7	34	13	No	0.363636	88	1513	886	0.4	4	33	1377	171	ECPR
133	VV	f	47.5	32.9	13	No	0.175439	37	101	675	0.3	221	14	723	131	Pulm. ALF
570	VV	m	59.8	30.9	15	No	0.0666667	46	35	642	2.2	462	14	723	60	Pulm. ALF
134	VV	m	46.7	27.8	20	Yes	0.578947	58	150	560	4.2	230	24	243	2	Pulm. ALF
135	VV	m	54	24.1	17	No	6.621	35	132	277	1.1	37	125	132388	112	Pulm. ALF
136	VA	m	63.4	24.6		No	0.938967	120	873	2681	0.6	3	9	1657	81	ECPR
137	VA	m	46.4	20.7		No	1.04167	33	698	861	0.3	114			284	ECPR
977	VV	f	53.4	25.7	11	No	0.714286	34		1288	0.5	278			159	Pulm. ALF
978	VA	f	71.2	24		No	0.555556	32	913	418	0.4	102			297	NWCPB
138	VV	f	44.8	58.8	9	No	0.0392157	25	151	321	0.4	156	13	289	164	Pulm. ALF
139	VA	m	61.7	22.5	5	No	0	43	1016	487	0.8	2	9	672	124	ECPR
140	VA	m	45.2	24.8	11	No	0.569106	36	255	1540	1	46	9	260	163	CS
141	VA	m	57.6	29	8	No	0.15625	28	28	504	1.9	325	7	229	229	CS
571	VV	m	26.4	27.8	20	Yes	0.561404	97	54	423	16.3	146	137	2942	26	Pulm. ALF
142	VV	m	58.6	40.1	13	No	0.128205	50	172	1634	5.6	60	18	766	140	Pulm. ALF
572	VV	m	45.3	42.4	14	No	0.487179	29	108	462	0.7	177	53	52	372	Pulm. ALF
143	VV	m	44.6	29.2	6	No	0	37	39	222	0.3	297	49	41	320	Pulm. ALF
573	VV	m	35.8	24.2	19	No	0.547619	41	536	2477	13.2	269	25	214	59	Pulm. ALF
740	VV	f	72.4	23.5	13	No	2.08333	91	454	262	1.9	16	15	7303	87	Extrapulm. ALF
144	VV	m	54.6	27.7	12	No	1.04167	41	233	188	0.5	12	37	30532	247	Extrapulm. ALF
145	VA	m	78	28.7	13	No	0.213675	97	118	437	0.6	3	12	1109	179	NWCPB
741	VV	m	40.8	34.6	16	No	0.5	34	194	375	6.4	35	47	35	313	Pulm. ALF
879	VV	m	51.3	24.9	8	No	0.231481	43	50	360	0.7	42	30	132	162	Pulm. ALF
979	VV	m	61.9	27	9	No	1.06838	42	61	332	0.6	171	62	1372	198	Pulm. ALF
980	VV	m	27.7	62.3	14	Yes	0.203704	47	69	1964	1.2	415	20	1303	301	Pulm. ALF
146	VA	m	64.6	29.4	14	No	0.980392	120	946	503	4	1	14	1074	228	CS
742	VA	f	57.2	28.3	14	No	2.08333	133	270	631	0.9	6			84	ECPR
981	VV	f	48.1	28.7	11	No	0.1875	34	232	774	0.5	36	23	106	173	Pulm. ALF
147	VA	m	63.7	26.1	12	No	0.208333	41	357	571	0.4	3	25	3458	229	CS
148	VV	m	20.5	24.7	10	No	0.395833	34	70	310	1.7	109			198	Extrapulm. ALF
743	VV	m	32.3	23.9	9	No	0.458333	38	881	317	1.2	2	40	98632	184	Pulm. ALF
149	VV	m	45.7	23	18	Yes	0.0213675	59	43	306	23.6	95	21	441	37	Extrapulm. ALF
574	VV	m	61	40.9	15	No	1.42857	36	189	349	1.4	331	23	61	268	Pulm. ALF
575	VV	m	69.8	23.9	9	No	0.338164	52	78	756	1.2	227	9	107	344	Extrapulm. ALF
150	VA	m	59.7	23.3		No	0.512821	120	564	458	0.1	6			70	ECPR
744	VV	m	58.9	26	20	Yes	1.77778	46	80	462	12.5	77	40	8912	28	Pulm. ALF
151	VA	m	59.2	24.5	17	No	1.33333	37	1077	702	2.9	3	12	2084	127	ECPR
982	VA	m	69.8	28.7	14	Yes	0.702811	120	61	230	0.4	136	29	450	85	CS
152	VA	m	69.8	39.2	13	No	0.0555556	29	163	355	0.9	6	10	43	129	CS
576	VV	m	39.4	23.4	6	No	0.190476	41	92	142	0.7	190	24	24	268	Pulm. ALF
153	VA	m	51.7	44.8		No	0	120	672	491	0.2	3	10	536	203	ECPR
154	VA	f	71.8	25		No	1.11111	69							93	ECPR
983	VV	m	19.6	26.8	16	Yes	0.235294	38	540	7014	5.7	44	40	77605	23	Extrapulm. ALF
155	VA	m	51.4	26	12	No	0	120	785	656	0.5	4	11	468	177	ECPR
577	VA	m	70.3	24.2	11	Yes	0.285714	105	49	2547	1.8	169	16	374	324	CS
578	VA	f	69	29.4	15	Yes	0.833333	72	76	980	0.5	105	34	4494	212	CS
745	VA	f	63.6	24		No	1.66667	59	282	6850	0.6	11	10	140	99	CS
880	VV	f	81.3	25.4	4	No	0	42	153	6665	5.5	315	22	4489	88	Pulm. ALF
156	VA	m	48.7	29.4		No	0	120	868	506	0.3	3	9		171	ECPR
157	VA	m	53.9	38.8		No	1.07143	48		555	7.4	5			122	CS
158	VA	m	24.7	24.9	11	No	0	65	802	797	1	3	7	44	81	ECPR
159	VA	m	73.9	25.3	9	No	0.456621	120	99	260	1.8	2	4	166	174	CS
579	VV	m	39.4	26.3	12	No	0.333333	34	13	188	0.5	50	5	68	148	Extrapulm. ALF
160	VA	m	82.6	28.3		No	0.0625	37		230		3			161	ECPR
161	VA	m	61.2	30.1	7	No	0	39	573	358	0.5	17		84	273	ECPR
580	VA	f	62.7	27.3		No	0.714286	41	991	511	1.1	7			209	ECPR
162	VA	m	30.2	24.7	18	No	0.875	58	98	709	2.2	31	4	81	74	CS
746	VA	m	77.4	28.7	16	No	0.251938	36	573	144	0.9	29			131	NWCPB
163	VA	m	79.1	23	12	No	0.245098	120	194	193	0.9	3	11	64	146	ECPR
747	VA	m	57.8	24.2		No	1.11111	35	80	237	1.3	13	41	7742	216	ECPR
581	VA	f	59	24.2		No	0.20202	31		235	0.3	3			440	NWCPB
164	VA	m	69.6	26.1		No	1.14583	39		110					173	CS
165	VV	m	38.5	22	6	No	0	119	415		13.9	253	16	514	402	Pulm. ALF
984	VA	m	56.7	26.2	16	Yes	0.588235	38	58	207	1	121	43	13695	191	CS
166	VA	m	72.3	27.8		No	0.185185	27	681	434	0.9	6			146	ECPR
582	VA	f	47	25.4		No	0.25641	45	717	2075	0.1	3	202		202	ECPR
583	VA	m	53.1	30.7	8	No	0.31746	30	37	738	0.4	94	10	123	287	CS
748	VV	m	42.5	25.4	14	No	0.666667	60	237	364	0.1	124	33	200	170	Pulm. ALF
167	VV	m	59.1	48	15	Yes	0.503145	34	79	295	11.3	11	14	16	201	Pulm. ALF
985	VA	m	61.5	34.1	11	No	0.308642	43	285	358	0.7	37			213	NWCPB
749	VA	m	78.3	24.8		No	0.761905	66	102	1953	5.6	198	30	7128	34	CS
750	VA	m	59.3	24.5	7	No	0.0888889	92	39	790	1.8	31	14	111	139	CS
751	VV	m	63.5	23.9	13	No	1.04167	36	46	195	0.4	21	7	194	158	Pulm. ALF
168	VA	f	23.2	22.1		No	0.0952381	24	475	378	0.2	3	9	374	316	CS
584	VA	m	49.7	26.2	10	No	0.392157	39	72	6594	0.4	161	16	692	241	CS
169	VV	m	56.4	39.2	13	No	0.555556	43	38	270	1.2	416	42	30966	175	Extrapulm. ALF
170	VA	m	80.5	20.9		No	0.546448	39	40	119		39			133	ECPR
986	VA	m	64.8	38.1	17	Yes	0.30303	48	158	779	6	92	16	361	123	CS
987	VV	m	70.6	35.4	15	No	0.116667	42	148	429	0.6	21	18	587	140	Extrapulm. ALF
585	VV	m	65.5	26.1	11	No	0.625	37	13	255	2.1	3			114	Pulm. ALF
752	VV	f	61.6	32.9	4	No	0	32	46	204	1.7	231	28	56204	318	Pulm. ALF
171	VA	m	54.7	26	16	Yes	0.533333	120	542	7750	3.4	15	34	36808	69	CS
172	VA	m	50.6	20.8	12	No	0.804598	49	47	808	7.6	72	10	80	48	CS
173	VA	f	53.8	24.8	15	No	0.47619	28	557	477	0.3	160	48	132	60	ECPR
988	VA	m	41.6	38		Yes	0.320513	35	823	4498	0.7	3			156	ECPR
174	VA	m	39	26	9	No	0.222222	120	1009	825	0.3	3			199	CS
175	VV	m	63.4	42.4	17	Yes	0.307692	48	39	220	0.3	22	5	6	355	Extrapulm. ALF
989	VA	f	72.9	25.7	15	Yes	0.12987	64	787	1691	1.4	31	17	4954	127	ECPR
753	VA	m	30.6	38.8	19	Yes	0.952381	37	672	532	13	16	92	1255	92	CS
176	VA	f	61.9	45.4	12	No	0.446429	55	179	667	0.6	10	48	889	128	CS
177	VA	m	62.9	29.4	8	No	0.176471	120	896	266	0.3	3	7	91	224	CS
586	VV	m	66.6	23.4	13	Yes	0.104167	40	112	199	3	29	70	2624	53	Pulm. ALF
881	VA	m	71.4	21.6		No	0.47619	34	659	206	0.8	3		623	184	NWCPB
754	VA	m	50.9	24.2	16	No	0.900901	116	229	202	0.4	167	28	26331	180	CS
178	VA	f	68.5	23.5		No	0.078125	22	522	199	0.7	4	135	11666	138	ECPR
990	VA	f	66.8	24.6	13	No	0.373134	64		310	1.9	14			211	NWCPB
179	VA	m	66.5	23.5	12	Yes	1.17647	58	419	22175	0.8	60	36	31673	228	CS
587	VV	m	69.9	38.1	15	No	0.909091	36	316	638	0.8	40	35	376	90	Pulm. ALF
180	VA	f	57.4	16.1	7	No	0	90	490	875	0.4	3	20	562	134	ECPR
588	VV	m	62.1	23.7	7	No	0.2	33	101	582	1.1	44	62	9715	141	Pulm. ALF
991	VA	m	76.7	31.2	11	No	0.662879	31	420	562	0.9	17			199	CS
992	VA	f	62	49.5		No	0.128205	105	148	668	0.2	80			128	ECPR
589	VV	m	27.7	26.1	18	Yes	0.666667	79	189	297	0.7	45	26	4270	82	Extrapulm. ALF
181	VV	m	63.8	40.1	12	Yes	0.25641	48	109	206	1	34	14	171	129	Pulm. ALF
882	VV	m	33	30.9	7	No	0.0833333	34	43	258	0.5	28	16	18	383	Extrapulm. ALF
182	VA	m	77.3	41.5		Yes	0.263889	44	81	456	0.3	54	10	62	196	CS
183	VA	m	53.6	27.7	15	No	0.625	44	121	1410	1.4	19	16	283	56	CS
184	VV	m	46.6	24.2	17	No	0.714286	83	223	1426	2.9	329	103	40250	46	Pulm. ALF
993	VV	f	73.3	23.5	8	No	0.196078	66	26	230	1	431	17	93	200	Pulm. ALF
185	VA	f	61.9	34.9	10	No	0.526316	180	42	656	0.9	19			241	CS
883	VV	m	82.7	29.4	5	No	0.0980392	33	35	368	0.7	144	20	161	159	Extrapulm. ALF
590	VV	m	59.1	33.3	13	No	0.226537	60	112	201	1.1	255	76	46033	157	Extrapulm. ALF
186	VV	m	68.5	30.9	16	No	0.695652	39	408	496	0.4	111	106	11073	154	Pulm. ALF
187	VA	m	66.6	24.6	8	No	0.17094	45	53	218	1.1	78	58	475	197	CS
591	VV	m	50.7	29.4	18	Yes	2.94118	100	48	422	2.2	140	26	418	119	Pulm. ALF
188	VA	m	62	25.2		No	0.416667	120	343	558	0.2	3			163	ECPR
189	VA	m	65.6	27.8	13	Yes	0.703704	54	57	133	0.6	177	28	1798	176	CS
592	VV	m	64.1	27.8	12	No	0	120	117	189	0.6	294	24	231	245	Extrapulm. ALF
190	VA	f	61.8	50.7	11	No	0.120773	35	107	664	0.4	277	22	4748	298	ECPR
593	VA	m	78.8	22.5	13	No	0.512821	58	60	489	0.9	68	52	117	309	CS
191	VA	m	56.5	23.4	11	No	0.3125	37	74	998	0.6	13	21	348	198	CS
192	VA	f	39.7	24.2	9	No	0.238095	26	55	643	0.7	30	16	130	290	CS
193	VA	f	61.5	31.2	17	Yes	0.583333	52	113	524	2.6	207	306	100000	16	CS
594	VA	f	67.1	29.4	10	No	0.0416667	56	48	3426	1.6	40			169	CS
755	VV	f	72.2	54.7	10	No	0.321429	41	87	421	3	146	8	27	372	Pulm. ALF
194	VV	m	19.1	23.5	13	Yes	0.598291	24	349	387	0.4	98	17	147	358	Pulm. ALF
994	VV	m	51	21	6	No	0	40	82	428	3.5	39	17	147	178	Pulm. ALF
595	VA	m	57.5	31.1	14	Yes	0.165165	82	37	654	1.2	198	33	964	152	NWCPB
995	VA	m	63.3	28.1	14	Yes	2.63158	57	463	2377	1.4	64	17	4016	192	CS
884	VV	f	72.2	56.6	5	No	0	34	140	251	0.3	29	33	16	315	Pulm. ALF
596	VV	m	57.8	28.7	18	No	1.56863	52		2970	3.7	202	42	4895	54	Pulm. ALF
996	VV	f	62.1	31.1	10	No	0.555556	30	52	115	1.4	82	109	5807	55	Pulm. ALF
195	VV	m	51	19	6	No	0.212121	35	101	333	0.4	80	37	9987	218	Pulm. ALF
196	VV	m	55.8	23.1	8	No	0.0666667	34	60	314	0.6	11	25	71	149	Pulm. ALF
997	VA	m	77.2	28		No	0.295359	34	343	218	0.4	4	14	164	303	NWCPB
597	VA	m	59.7	21.5	15	No	0.122549	37	276	192	2.5	6	14	250	167	NWCPB
197	VV	f	57.4	22.5	15	No	0.19774	53	22	312	0.2	375	9	21	295	Pulm. ALF
198	VA	f	38.8	16.3	15	No	0.666667	40	325	209	1.3	45	18	5003	345	ECPR
199	VA	m	71	26.1	18	Yes	1.25	37	74	698	2.6	229	129	5338	97	CS
756	VA	m	77	22.3		No	0.378788	45	29	388	0.5	62	29	1131	236	NWCPB
200	VA	f	48.8	23.3	8	No	1.15385	53	67	8587	0.9	203	18	561	309	ECPR
201	VV	f	44.7	45	8	No	0.192308	60	39	446	0.6	61			195	Pulm. ALF
998	VA	m	74.1	24.3	14	Yes	0.393519	120	233	4049	4.1	114	24	334	170	NWCPB
202	VA	m	49.7	24.7		No	0.225225	120	655	355	0.7	3		211	88	ECPR
203	VA	f	76.4	25.7	10	No	0.952381	120	227	165	1.8	3	25	37	249	ECPR
204	VV	f	56	35.2	11	Yes	0.037037	45	30	1063	0.8	132			80	Pulm. ALF
757	VA	m	65.6	25.4		No	0.222222	40	89	256	0.3	47			40	CS
205	VA	f	52.3	25.1	9	No	0.714286	30	849	332	0.7	15	12	185	304	CS
598	VV	m	54.8	29.3	12	No	0.0526316	35	75	608	0.8	109	15	783	376	Extrapulm. ALF
999	VV	f	52.3	26.2	13	No	0.502283	45	160	233	0.3	312			303	Extrapulm. ALF
206	VV	m	22.8	22.2	9	No	0.458333	46	85	301	1.5	169	33	239	165	Pulm. ALF
1000	VA	f	27.9	20.2	19	No	0.969697	41	18	349	2.9	184			100	CS
758	VA	f	57.2	26.3		No	0	116	642	860	0.2	3		901	156	ECPR
207	VA	m	38.8	26		No	0.888889	79	783	484	0.3	3			96	ECPR
208	VA	m	67.7	26.9		No	0.555556	62	89	2347	3.9	173	23	931	87	CS
885	VV	m	61.1	49	9	No	0.091954	76	87	515	0.7	56	125	75237	146	Extrapulm. ALF
209	VA	m	22.8	24.2	9	No	1.66667	43	78	594	0.5	61			255	CS
210	VA	f	54.9	51.4	10	No	0	120	349	419	0.2	4			219	ECPR
211	VA	m	68.7	27.7		No	0.416667	87	683	541	0.5	3	11	321	242	ECPR
212	VV	m	61.6	29.4	18	No	0.666667	55	76	735	1.1		34	3574	208	Pulm. ALF
213	VA	m	71.9	27.7	12	No	0.416667	49	1095	1130	1.2	52	23	530	236	CS
214	VV	m	34.7	20.7	17	Yes	0.39801	61	109	1227	0.3	25	31	401	213	Pulm. ALF
886	VA	m	63.4	28.7		No	0.625	120	260	462	0.9	3			178	ECPR
759	VV	f	50.4	37.6	8	No	0.031746	37	166	355	0.8	57	222	16026	141	Pulm. ALF
215	VA	f	38.9	17.3	12	No	0	120	195	330	0.6	64	10	380	157	CS
599	VV	m	62.5	24.2	16	No	0.0925926	59	124	691	3.7	339	19	1893	557	Extrapulm. ALF
760	VV	m	59.7	35.6	14	No	0.970874	38	157	388	1.4	121		581	188	Pulm. ALF
216	VA	f	66.6	29.4		No	0	120	571	483	0.1	3	10	139	71	ECPR
600	VV	m	61.7	29.4	12	No	0.176471	52	38	587	1.1	37			175	Pulm. ALF
1001	VV	m	44.2	24.7	7	No	0.0208333	35	52	317	0.5	54	50	8608	289	Extrapulm. ALF
761	VV	f	35.2	15.4	7	No	0.6	34	38	245	0.5	38	7	69	210	Extrapulm. ALF
887	VA	m	80.8	24.7	9	No	0.270833	56	93	238	0.9	27	36	329	343	ECPR
217	VA	m	29.2	21.1		No	0	120	477	361	0.2	4	16	66	208	ECPR
762	VA	m	50	29.3	12	Yes	0.222222	59	44	895	0.9	209			57	CS
218	VA	m	61.2	27.7	15	No	1.25	28	291	1037	2.1	32	17	4787	262	CS
1002	VA	f	31.7	32.3	10	No	0.462963	54	422	296	1.7	7	11	1485	58	CS
888	VA	f	50	29.3	10	Yes	0.177778	51	59	592	1.1	127			108	CS
219	VA	m	65.3	31.1		No	0.185185	24	264	326	0.3	3	8	161	269	ECPR
763	VA	f	66.7	28.1		No	0.925926	63	599	850	0.4	8			280	ECPR
220	VV	f	41	34.6	6	No	0	36	38	322	1.8	24	63	27911	67	Pulm. ALF
221	VV	m	37.3	24.8	15	No	0.833333	120	2456	3866	2.9	569	25	4677	137	Pulm. ALF
222	VA	f	37.8	22.9	13	Yes	2.38095	32	38	672	0.5	15			286	CS
601	VV	f	57.4	24.8	4	No	0	34	117	628	5.1	427			120	Pulm. ALF
223	VA	m	55.5	24.5	11	No	0.444444	29	279	214	0.7	3			253	NWCPB
224	VV	m	56.2	30.9	15	Yes	0.166667	61	78	300	0.5	37	15	248	162	Pulm. ALF
225	VV	f	68	25.7	18	Yes	1.10256	48	117	175	4.5	145	24	812	45	Pulm. ALF
226	VA	m	75.7	30.4		No	0.378788	56	618	234	0.6	3	55	8748	102	ECPR
764	VA	f	79.8	27.1		No	0.641026	33	161	753	0.3	70	9	99	443	ECPR
765	VV	f	47.7	42.4	15	No	0.769231	40	163	156	0.7	81	342	78917	612	Pulm. ALF
227	VA	f	65.1	31.2		No	0.588235	24	335	319	0.3	49	6	349	149	ECPR
1003	VA	m	68.9	27.8	7	No	0.151515	27	868	252	0.6	3	8	67	176	NWCPB
766	VV	m	60.8	34.6	8	No	0.166667	37	25	210	1.1	213	36	14802	225	Pulm. ALF
602	VV	m	65.3	57.8	9	No	0.299401	41	56	545	0.4	317	12	11	331	Extrapulm. ALF
228	VA	m	58.3	29.2	13	No	0.245098	70	1397	995	3.2	98			215	CS
889	VA	m	48.5	25.2		No	0.208333	120	500	328	0.6	3			112	ECPR
1004	VV	f	44.8	19.7	14	No	0.757576	39	43	180	0.2	183	28	403	328	Pulm. ALF
229	VA	m	80.7	20.9		No	0.248756	71	585	388	0.2	3	10	214	70	ECPR
230	VA	f	60.3	24.5	14	No	0.25641	42	138	3287	5.2	209		4305	46	ECPR
603	VV	m	52.7	56.9	13	No	0.322581	45	105	577	0.4	160	13	35	193	Pulm. ALF
1005	VV	m	67.4	32.3	12	Yes	0.0666667	45	27	1333	3.2	3	27	30044	310	Extrapulm. ALF
231	VV	f	34.1	29.4	9	No	0.27451	72	73	653	0.7	320	6	337	288	Pulm. ALF
604	VV	f	47.6	24.2	13	No	0.619048	34	113	1161	1.6	469	42	1994	95	Pulm. ALF
232	VV	m	65.5	23.6	17	No	2.29167	120	53	787	2.5		37	2997	130	Pulm. ALF
890	VV	m	65.4	55.4	11	No	0.145833	66	68	563	0.9	250	21	2442	373	Pulm. ALF
767	VV	f	41.4	30.5	11	No	0.294118	81	36	217	0.7	262	6	43	151	Pulm. ALF
605	VV	m	75.4	29.4	13	Yes	0.425926	42	241	183	0.5	21	19	445	207	Pulm. ALF
606	VV	f	52.8	23.3	16	No	0.512821	62	67	277	5.9	193	46	37260	38	Pulm. ALF
1006	VA	m	53.3	32	14	No	0.42517		64	361	0.7	302	9	670	116	CS
233	VA	m	63.3	26.4	10	No	0.555556	41	33	1867	3.2	252	8	239	222	CS
1007	VV	m	76.5	23.3	6	No	0	31	31	1502	1.6	244	10	255	190	Pulm. ALF
234	VA	m	29.4	21.9	9	No	0.140845	54	48	5679	3.3	64			125	CS
768	VV	m	53	21.2	9	No	0.153846	40	202	213	0.8	327	19	233	151	Pulm. ALF
235	VV	m	31.7	26.6	11	No	0.148148	27	36	421	0.5	208	97	16312	147	Extrapulm. ALF
236	VA	m	56.1	22.8	12	No	1.57658	29	107	271	0.5	7	6	75	200	CS
1008	VA	m	56.5	22.9	11	No	0.0714286	77	35	181	0.5	49	19	45	582	CS
237	VV	m	68.6	41.5	18	Yes	0.555556	59	46	612	4.3	284	63	28370	25	Pulm. ALF
607	VV	m	61.3	31.1	12	No	0.555556	40		701	1.1	27	44	3375	85	Extrapulm. ALF
769	VV	f	35.1	22	13	No	1.11111	44	41	740	0.6	80	29	1491	129	Pulm. ALF
238	VA	m	57	34.6		No	0.5	83	251	418	1.4	49			256	ECPR
239	VA	m	78.4	24.1	4	No	0.122549	37	502	153	0.7	2			205	NWCPB
240	VV	m	21.6	22.1	7	No	0.238095	32		292	0.8	29			109	Pulm. ALF
241	VA	m	60.1	30.5	16	Yes	0.862745	43	326	1860	2.9	110	17	150	196	CS
242	VA	m	51.3	34.6		No	0	30	57	226	0.1	7	7	39	184	ECPR
608	VA	m	57	26	10	No	2.66667	41	148	726	0.5	1			180	CS
609	VV	m	59.1	24.7	10	No	0.208333	31	40	324	0.8	128	65	933	130	Pulm. ALF
770	VA	m	60.8	27.8	14	Yes	0.222222	38	29	542	1.1	107	12	224	232	CS
243	VA	m	76.3	27.5	12	No	0.333333	35	38	466	0.1	5	7	59	180	CS
891	VA	m	73.7	21	12	Yes	0.268817	37	167	184	0.9	10	16	2048	228	NWCPB
244	VA	f	50.9	28.7	7	No	0.104167	31	439	247	0.1	5	10	132	268	CS
245	VA	f	65.9	28.3		No	0.0877193	33	266	706	0.8	14	11	703	414	ECPR
246	VA	m	52.6	29.3	18	Yes	0.877193	67	63	492	7.8	185	14	1983	345	CS
1009	VA	m	67.1	34.9		No	0.42735	120	138	209	0.2	38	11	82	118	ECPR
247	VA	m	76	21.3	11	No	1.08333	120	133	154	0.2	1			277	ECPR
610	VV	m	65.9	29.4	13	Yes	1.48148	41	46	844	1	157	67	14205	163	Pulm. ALF
248	VA	m	49.8	27.3	9	No	0.0632911	54	143	204	1.4	7		513	98	CS
249	VA	f	54.9	24.2		Yes	0.952381	51	117	3993	9.3				46	ECPR
250	VA	m	73.1	29.8		Yes	0.294118	54	57	372	0.9	215	14	204	136	CS
251	VV	f	54.3	23.9	15	No	0.846154	44	1027	532	1.2	189	12	122	359	Pulm. ALF
252	VV	m	28.5	23.2	19	No	0.746269	69	93	218	2	219	22	704	470	Pulm. ALF
1010	VA	m	49.1	25.2		No	0.104167	30	56	278	0.5	31	11	16	310	CS
771	VV	f	63.8	29.4	12	No	0.9375	29	56	226	2.3	10			181	Pulm. ALF
1011	VA	f	79.2	28.2		No	0.888889	120	281	348	0.6	3			254	CS
772	VA	m	76.1	21.3		No	0.555556	36	92	426	1	43	28	1287	783	CS
253	VA	f	66.6	25.7	15	No	1.19048	89	179	183	0.5	3	8	523	279	ECPR
611	VV	m	51.5	37	10	No	0.277778	30	20	454	3.2	207	27	646	69	Extrapulm. ALF
254	VA	f	51.8	33.1		No	0.85034	29	193	2481	0.8	19			231	ECPR
255	VA	f	55.8	25.5	15	No	2.52525	86	156	456	0.2	3	11	289	293	CS
256	VA	f	69.6	27.3		No	0	120	138	281	0.3	23	14	538	226	ECPR
257	VA	m	52.8	35.1	15	Yes	0.819444	46	221	5749	5.8	61	11	720	324	CS
612	VV	f	56.8	36.7	11	Yes	0	38	37	586	3.2	48	24	404	31	Pulm. ALF
258	VA	f	79.4	25.4	14	No	0.307692	45	89	873	2.6	81	15	147	23	CS
259	VA	m	70	38.1	10	No	0.151515	33	67	832	0.3	3	7	97	229	CS
1012	VV	m	60	30.9	11	No	0.25	45	99	897	0.7	165	14	3112	83	Pulm. ALF
260	VV	m	52.6	24.9	8	No	0.166667	27	57	174	5.3	204	26	3098	55	Pulm. ALF
773	VA	m	54.2	28.3		No	0.25	31	213	249	0.5	46	23	539	279	ECPR
261	VV	m	37.8	24.2	5	No	0	40	54	368	0.3	23			375	Pulm. ALF
892	VA	m	71.7	27.8	13	Yes	0.740741	34	17	343	0.6	3			119	ECPR
262	VA	m	53.3	37	16	No	0.0138889	73	1183	2833	24.2	116	16	595	66	CS
613	VA	m	58.2	28.6		No	0.255102	58	675	506	0.8	179	23	1622	286	NWCPB
774	VA	m	61.7	24.5	8	No	0.222222	50	65	222	0.7	18	12	17	378	CS
614	VV	m	51.7	27.5	14	No	0.486891	42	412	264	0.4	196	13	1450	76	Extrapulm. ALF
263	VA	m	58.1	29.4	10	No	0		407	557	0.5	10	8	72	239	ECPR
264	VV	f	44.9	81.6	13	No	0.625	41	119	289	0.6	61	64	15071	220	Extrapulm. ALF
265	VA	f	62.8	84.2	17	Yes	0.909091	38	78	281	2.4	32	74	4737	167	CS
266	VA	m	61	29.9		No	0	120	293	334	0.2	3	13	1469	140	ECPR
267	VV	m	43.9	22.9	17	Yes	0.880952	180	76	949	0.6	3		51597	191	Pulm. ALF
268	VA	m	46.9	27.2	13	Yes	0	34	131	273	1	4	21	24342	231	CS
1013	VA	m	67.6	27.8	14	Yes	0.296296	37	220	714	1.4		16	376	159	CS
269	VA	f	44.7	38.1	12	Yes	0.30303	46	367	1675	0.8	23	16	381	168	ECPR
615	VV	f	67.4	28.7	18	No	0.666667	58	259	254	2.4	251	83	38994	10	Pulm. ALF
270	VV	m	51.4	25.4	7	No	0.0888889	45	30	310	2.9	45	67	19314	217	Pulm. ALF
1014	VA	m	52.8	26.1	11	No	0.632911	37		341	2.1	16			188	CS
616	VV	f	53.1	28.7	20	Yes	1.25	53	71	168	0.6	263	12	1126	252	Pulm. ALF
617	VV	m	48.2	24.9	13	No	0.300926	42	82	249	1.2	158	19	30	147	Extrapulm. ALF
271	VA	m	53.3	24.2	9	No	0.714286	57	200	867	0.7	3	59	48240	157	CS
775	VA	f	79.6	20.8		No	0.333333	27	242	160	0.9	9	40	44819	301	NWCPB
272	VA	m	45.1	21.2	9	No	0.512821	83	127	1411	1.4	5	15	693	286	CS
273	VA	m	49.3	22.2	14	No	0.541667	54	174	304	2.2	72	18	3231	126	ECPR
274	VA	f	69.1	27.5	16	No	0.533333	32	435	296	0.6	12	11	378	268	CS
1015	VA	f	30.8	24.2	17	No	0.47619	31	207	331	0.8	15	43	6186	152	ECPR
275	VV	m	45.4	55.4	16	No	0.15625	120	457	270	0.3	80	14	127	172	Pulm. ALF
276	VV	f	55.4	35.2	12	No	0.555556	41	50	348	0.7	187	16	23	383	Pulm. ALF
776	VA	m	67.1	27		No	0	120	472	363	0.2	3	7	489	92	ECPR
277	VA	f	54.2	26	7	No	0.666667	51	157	820	1.5	8	33	442	228	CS
278	VA	f	42.6	24.2	15	Yes	1.42857	120	355	922	0.4		11	2306	90	CS
1016	VV	m	53.5	23.7	8	No	0.47619	33	55	404	0.2	57	21	438	310	Extrapulm. ALF
279	VA	m	35.2	33.1		Yes	1.1396	53	494	2215	1.3	310	14	1200	65	ECPR
777	VV	m	63.3	28.4	11	No	0.648148	32	49	1378	2.7	21			66	Pulm. ALF
280	VA	f	79.1	22.8		No	0.268817	78	937	652	1.9	28		15780	88	ECPR
281	VA	m	66.5	27.7	8	No	0	53	904	272	0.3	3			110	ECPR
282	VA	m	55.5	29.7		No	0.124113	50	30	185	0.4				350	NWCPB
1017	VV	f	60.4	21.5	10	No	0.424242	37	41	196	0.6	377	66	797	287	Pulm. ALF
283	VA	f	25.7	23.3	13	Yes	1.02564	56	67	102	0.2	6	9	57	287	CS
284	VV	f	50.9	45	13	No	0.448718	34	93	525	0.4	350	123	80733	62	Pulm. ALF
778	VA	f	62.3	25.6		No	0.490196	108	112	155	0.1	1	10	182	47	ECPR
285	VA	m	55.6	27.7	16	No	0.625	82	198	637	0.3	3	13	945	222	CS
286	VA	m	54	34.6	13	No	0.583333	35	48	2649	0.7	16		149	196	CS
287	VA	f	56.3	25.7	12	No	0.238095	75		574	1.1	75			96	CS
288	VV	m	53.3	29.4	11	No	0.655431	31	88	581	2.6	392	38	1462	62	Pulm. ALF
1018	VV	m	60.5	27.7	11	No	0.541667	27	38	204	0.4	87	7	65	808	Pulm. ALF
289	VA	m	56.3	32.7		No	0.166667				0.2	112			361	ECPR
779	VV	m	70.7	27.7	14	No	0.125	57	66	1744	1	251	7	422	162	Pulm. ALF
290	VA	m	52.5	18.4	13	Yes	0	33	136	711	0.4	38	12	818	388	ECPR
291	VA	m	51.1	29.4	11	No	0.588235	26	217	184	0.5	1	9	784	340	ECPR
292	VA	m	60.3	24.4	7	No	0.228311	88	37	603	1.4	140	22	63	202	CS
293	VA	m	51.6	28.1	7	No	0.0925926	37	43	259	0.6	27	11	212	151	CS
618	VV	m	48.3	28.7	17	Yes	0.490196	65	56	905	8	409	28	9140	21	Pulm. ALF
780	VV	f	60.6	22.7	6	No	0.0287356	28	25	573	2.2	116	17	459	91	Pulm. ALF
1019	VA	m	62.6	27.7	13	No	0.104167	47	904	549	2.8	129	29	231	167	CS
294	VA	m	54.6	27.7		No	0	120		927	0.4	9	8	145	70	ECPR
295	VA	m	52.7	24.2		No	0	120	458	401	0.3	5		491	167	ECPR
296	VA	f	77	25.4		No	1.28205	120			0.6	11			228	ECPR
297	VA	m	76.1	20.8		No	0.833333	29	75	1290	1.4	122			326	CS
1020	VA	m	48.5	40.1	12	No	0.138889	180		781	0.7	321			237	ECPR
781	VA	m	63.9	27.7	11	No	2.08333	120	216	309	0.6	1	15	999	258	CS
1021	VA	m	67.8	22.6	11	Yes	0.119048	50	3819	3105	3.3	88			96	CS
1022	VV	f	69.6	23.9	7	No	0.205128	32	40	999	0.4	78	21	951	158	Pulm. ALF
298	VV	f	23	27.3	4	No	0	39	38	427	0.8	61	22	476	190	Pulm. ALF
619	VV	m	49.5	28.7	8	No	0.0387597	31	130	299	0.6	73	11	1541	185	Pulm. ALF
299	VA	m	52.8	24.2		No	0	35	647	320	0.3	3			164	ECPR
300	VA	m	53.3	23.5		No	2.69608	120	475	2888	1.2	27	29	7396	191	CS
782	VV	m	40.5	40.1	7	No	0.0833333	32	104	235	1.8	249	26	49	359	Pulm. ALF
783	VA	f	43.3	30.5	11	No	0.784314	41	1873	575	0.4	33	9	1200	195	CS
301	VA	m	63.6	48.4	14	Yes	0.119048	223	285	423	0.1	8			98	ECPR
620	VV	m	56.8	38.1	10	No	0.030303	26	50	243	0.6	61	15	50	290	Pulm. ALF
302	VA	m	62.8	27.7	13	No	0.208333	50	291	495	1.3	190	12	278	129	CS
303	VA	m	69.3	24.2		No	0	68	280	1091	0.2	46	17	174	150	ECPR
621	VA	f	74.3	28.7	15	No	0	41	144	300	2	3	6	33	88	ECPR
304	VV	m	76.7	31.1	9	No	0.296296	38	79	710	1.3	209	35	5984	135	Pulm. ALF
622	VV	m	39.5	43.2	18	Yes	0.642857	51	116	988	0.9	18	10	195	183	Extrapulm. ALF
784	VA	m	61.2	44.8	8	No	0.206897	1	129	277	0.3	10			296	CS
305	VA	f	52.3	18.8		No	0	119	362	1046	1	149	23	19491	123	ECPR
623	VV	m	52.8	25.7	17	Yes	0.428571	38	112	180	1.8	144	16	278	189	Extrapulm. ALF
306	VA	f	77.6	27.9		No	0	120	250	182	0.5	3	8	325	113	ECPR
624	VA	f	47.5	24.2	18	Yes	1.64286	81	217	541	2.8	177	97	93696	86	CS
307	VA	m	58.9	34.6		No	0.333333	34	102	219	0.3	128		509	113	ECPR
308	VA	m	75.3	26		No	0	120	374	274	0.3	9	11	108	263	ECPR
309	VA	m	41.1	23.5	8	No	0.196078	180	262	334	0.6	4	8	22	181	CS
1023	VA	m	77	26.5	18	No	0.563063	120	201	1134	1.6	8	9	929	17	CS
1024	VA	m	51.7	24.5	13	No	1.04444	120	619	1695	5.7	124	22	784	492	CS
310	VA	m	58.2	24.7	9	No	0.416667	50	385	566	1.1	23	8	698	337	CS
1025	VA	f	53.2	22.2		No	0.4	29	201	699	1.3	16	6	783	209	CS
311	VA	f	66.3	31.2	10	No	0.416667	22	39	1126	0.5	12	26	7236	346	CS
785	VV	m	61.8	27.7	7	No	0.0625	35	15	478	0.9	116	5	6	48	Pulm. ALF
625	VV	m	55.8	52.2	13	No	0.833333	39	89	1185	0.9	177	35	2706	69	Pulm. ALF
312	VA	m	56.1	21.6		No	0.238095	64	176	302	2	24	15	2152	107	NWCPB
313	VA	m	62.3	24.5	17	No	0.833333	34	40	865	5.3	36	223	237	136	CS
314	VA	f	49.5	18.9	9	No	0.320513	73	804	245	0.7	3			204	ECPR
315	VA	m	68.6	25.2	6	No	0	120	139	175	0.3		5	70	140	ECPR
626	VV	f	55.4	55.4	15	Yes	0.208333	29	35	208	0.3	137		16	334	Extrapulm. ALF
316	VA	m	58.3	22.2	10	No	0.462963	47	100		2.4	91	15	340	379	CS
317	VA	m	54.7	31.6		No	0.133333	34		246	0.8	128		55	188	CS
318	VA	m	49.2	23.4		No	0	38	474	992	0.4	3	21	238	164	ECPR
319	VA	m	59.8	32.9	13	No	0.265957	29	901	248	0.5	4		4686	131	NWCPB
320	VV	m	64.2	41.5	12	No	0.208333	31	47	333	0.8	91	14	31	221	Pulm. ALF
321	VA	m	65.5	32.9	10	No	0.350877	120	230	500	0.1	3			96	ECPR
1026	VA	f	69	33.8	10	No	0.217391	32	403	409	1.6	6	22	1520	409	CS
786	VA	m	77.6	29.7	17	Yes	0.648148	71	250	2573	1.1	6	81	152924	284	CS
787	VA	m	75.1	27.8	7	No	0	47	410	550	0.3	5	19	1062	132	CS
322	VA	m	65.3	26.1		No	1.04167	113			0.7	2			162	CS
788	VV	f	67.4	31.2	9	No	0.520833	120	62	386	0.7	23	12	150	233	Pulm. ALF
323	VA	m	58.1	28.1	11	Yes	0.210526	48	48	366	2.2	138	23	1087	155	CS
324	VA	m	55.2	28.2	16	No	0.797101	58	60	1089	2.7	29	45	5350	189	CS
789	VA	m	68.2	32.9	16	Yes	0.877193	42	941	1362	4.1	177	20	8771	385	CS
325	VA	m	53.3	27	10	No	0.520833	71	35	491	1.2	47	17	2116	302	CS
627	VV	f	27.1	27.5	9	No	0.222222	65	222	483	0.3	60	12	414	85	Extrapulm. ALF
326	VA	f	34	20.2		No	0.30303									ECPR
327	VA	f	60.6	23.4	8	No	0	89	242	1435	0.2	14	11	168	85	ECPR
328	VA	m	47.7	33.2	18	Yes	0.277778	52	430	8151	9.1	135	17	2231	186	ECPR
329	VA	m	63.1	24.2		No	0	34	270	306	0.4	3	10	23	232	ECPR
330	VV	m	73	29.4	13	Yes	0.392157	28		223	0.6	138	25	20	263	Pulm. ALF
628	VV	f	70.4	29	8	No	0.527426	31	44	386	1.9	13	8	71	140	Pulm. ALF
629	VA	m	76.4	28.5	17	Yes	0.570776	63	124	2916	1.7	129	10	1108	52	CS
331	VA	m	59	23.1	17	Yes	0.222222	52	29	882	2.5	68	15	898	245	ECPR
630	VA	m	61.7	24.2	12	No	0	55	900	658	0.8	5	14	392	86	ECPR
332	VA	f	25	34.6		No	0.166667	67	115	362	0.2	19	16	43	266	ECPR
1027	VA	m	56.1	26.5		No	0.162602	54	933	284	0.8	3	26	2428	277	CS
1028	VA	m	67.9	23.2	8	No	0.248756	120	227	254	0.3	3	245	67	173	CS
631	VV	m	42.9	39.2	10	No	0.0833333	37	134	222	1.3	157	11	50	309	Extrapulm. ALF
790	VA	m	69.8	45	19	Yes	2.5641	120	266	10123	1.1	177	50	29968	25	CS
333	VV	m	61.8	23.4		No	0.277778			2050	3.4	149	85	836	28	Pulm. ALF
632	VV	f	68.2	22	15	Yes	0.333333	58	58	2280	4.8	9	42	64838	89	Pulm. ALF
1029	VA	m	65.5	33.9	19	Yes	1.02041	47	108	637	8	248	173	24515	49	CS
334	VA	m	50.6	36.8		No	0	31	390	213	0.9	9		315	380	ECPR
791	VV	m	68.6	32.1	12	No	0.0909091	26	48	185	0.4	71	7	13	339	Pulm. ALF
335	VA	m	78.2	26.1		Yes	0.416667	33	262	916	1.1	8	21	2919	30	CS
633	VA	m	52.5	27.7	13	No	0.416667	70	61	266	3.2	144		250000	167	CS
634	VA	m	76.2	25.2	12	No	0.208333	33	86	1384	2.8	128	7	2118	137	CS
336	VA	m	28.4	24.1	12	No	0	120	451	995	0.1	3		1116	72	ECPR
792	VA	m	32.5	27.7	10	No	1.04167	40	28	1179	1.9	84	20	29	167	CS
337	VA	f	84.1	26.7		No	0.357143	79	121	362	1.3	3	9	228	231	ECPR
338	VA	m	68.6	28.7	11	No	1.17647	38	28	1560	0.3	228	16	266	504	CS
793	VA	f	45	20.8	13	No	0	120	293	718	0.1	103	18	988	49	CS
339	VA	m	53.8	27.7	9	No	0	78	151	619	0.4	3	17	30	75	ECPR
340	VA	m	65.1	26	14	No	0.666667	120	223	422	0.6	4	12	2661	242	ECPR
341	VA	m	56.1	25.3	16	No	2.28311	35	796	173	0.8	3	15	709	235	ECPR
1030	VV	f	63.2	26.8	13	No	0.393519	42	40	367	0.5	415	26	4563	225	Extrapulm. ALF
635	VV	m	63.1	25.4	18	No	1.02564	43		1234	2.7	213	18	112	137	Extrapulm. ALF
342	VA	m	57.4	31.1	3	No	0	31	69	1889	0.5	11			269	CS
1031	VA	f	79.9	28.3	6	No	0.125	150	1031	232	0.5	23	12	103	404	NWCPB
343	VA	f	69.6	29.3	8	No	0.222222	56	259	484	0.6	8		248	187	CS
344	VA	m	37.1	24.5	13	No	0.222222	35	245	498	0.3	6			150	ECPR
794	VA	m	52.9	27.8	10	No	0	74	344	444	0.5	3	23	161	174	ECPR
345	VV	m	42	26	15	No	0.666667	30		192	3.5	46			133	Pulm. ALF
1032	VA	m	71.9	24.4	14	No	0.225225	42	425	510	0.5	227	16	420	164	ECPR
346	VA	m	60.4	31.1	11	No	0.185185	120	194	599	0.2	3	6	101	106	ECPR
1033	VA	m	51.6	40.1		No	0.128205	120	553	562	0.4	12	47	230	145	ECPR
347	VA	m	54.5	30.9	6	No	0	31		170	0.3				240	ECPR
348	VA	f	47	25.7	13	No	3.57143	46	145	745	0.5	1	17	14046	134	CS
349	VA	m	56.6	43.2	15	Yes	0.357143	160			1.2	62	31	1346	102	ECPR
795	VA	f	42.8	21.5		No	0.25641	115	328	323	0.6	3	17	1167	197	ECPR
350	VA	m	66.1	48.4	14	No	0.119048	30	151	1711	1	59	13	479	212	ECPR
351	VA	m	71.1	29.3	9	No	0.175439	120	550	542	1.1	12	13	382	270	ECPR
352	VA	m	50.3	61.4	11	No	0.398936	125	86	964	0.4	69	29	9852	391	CS
796	VV	m	61.8	35.9	7	No	0.0757576	34	31	542	1.9	5	4	88	191	Extrapulm. ALF
636	VV	m	49.9	43.2	8	No	0.200803	50	13	427	0.8	3	15	190	233	Pulm. ALF
353	VA	f	42.2	17.6	10	No	0.347222	43	49	149	0.3		18	538	159	CS
797	VV	m	54.5	29.4	11	Yes	0.111111	43	78	311	2.1	173			333	Pulm. ALF
354	VA	f	53.1	29.3	5	No	0	78	311	848	0.1	3	23	7073	160	ECPR
798	VV	m	65.2	29.4	7	No	0	31	22	550	0.4	73	10	37	388	Pulm. ALF
355	VA	m	37.7	30.5	8	No	0	120	519	800	0.2	5	17	287	143	ECPR
637	VV	m	56.1	31.8	13	Yes	0.585106	47	22	375	0.6	21	13	368	150	Extrapulm. ALF
356	VV	f	23.1	20.7	6	No	0.121212	42	40							Pulm. ALF
357	VA	m	45.3	27.8	9	No	0.925926	31	128	272	0.6	125			279	ECPR
799	VA	m	59.2	27.7	9	Yes	0.416667	38	406	318	1	20	7		222	CS
358	VA	f	50.9	33.2	16	No	0.72549	73	140	1186	1	44	40	29379	197	CS
359	VA	m	66.3	25.7	17	Yes	1.31579	120	85	1645	0.8	3		3817	175	CS
360	VA	f	53.5	29.3		No		87	258	632	0.2	5	11	118	116	ECPR
361	VV	m	54.4	23.9	15	No	0.483092	69	45	338	0.7	167	29	3778	116	Pulm. ALF
800	VA	m	46.8	23.5	9	No	0.438596	27	56	481	0.7	8	13	253	261	CS
638	VV	m	57	38.1	17	Yes	0.515152	93	137	258	0.4	147	34	110	168	Pulm. ALF
362	VA	m	70	29.3		No	0.175439	43	166	211	0.3	45	14	86	241	ECPR
639	VV	m	61.6	24.2	12	No	0.0714286	27	111	2001	3.9	24	51	69333	56	Extrapulm. ALF
801	VV	f	56.5	25.5	11	No	0.621891	52	208	206	2.9	35	13	151	118	Pulm. ALF
363	VA	m	51.5	26.1	7	No	0	47	264	718	0.5	6	8	243	120	ECPR
802	VV	f	68.7	25.4	1	No	0	32	26	1987	0.5	176			128	Pulm. ALF
640	VV	m	68.3	22.8	7	No	0.0641026	27	31	219	0.7	129	22	187	292	Pulm. ALF
364	VA	m	74	36.8	8	No	0	147	455	497	0.3	3	14	173	106	ECPR
365	VA	f	67.4	25.4		No	0.25641	28	64	644	0.3		5	58	207	ECPR
641	VV	m	18.6	23.1	8	No	0.196078	36		409	1.1	129	9	13	545	Pulm. ALF
366	VV	m	53.4	43.4	10	No	0.128205	42		320	0.5	44	61	464	231	Pulm. ALF
367	VA	m	29.3	23.5	8	No	0.588235	120	133	524	0.8	8	14	187	191	CS
1034	VA	m	54.6	28.1	7	No	0.155039	44	347	2936	0.9	83	10	160	350	NWCPB
642	VA	m	77.3	22		No	0.0966184	61	91	3432	3.5	91			30	CS
643	VV	f	45.6	25.7	15	Yes	0.952381	42	64	192	0.3	56	8	8	293	Pulm. ALF
803	VA	m	47.4	23.1	16	No	0.952381	47	281	482	0.4	147	25	1016	277	ECPR
1035	VV	m	64.1	38	15	Yes	0.282051	60	202	250	0.8	238	65	22337	551	Extrapulm. ALF
1036	VA	m	37.3	30.5	13	No	0.151515	28	60	186	0.4	9	16	207	185	NWCPB
368	VV	m	59.7	43.8	18	Yes	0.722222	71	143	361	0.4	8		455	195	Extrapulm. ALF
804	VA	f	70.5	25.4	17	No	2.17949	77	79	447	0.6	6			10	CS
369	VA	m	55.8	28.7		No	0	53	379	453	0.4	62	11	102	122	ECPR
370	VA	m	49.4	24.2		No	0	120	704	347	0.3	3	11	21	23	ECPR
805	VV	m	47.3	17	7	No	0.30303	87	50	279	0.5	9	8	135	200	Pulm. ALF
1037	VV	m	51.9	21.6	11	No	0.238095	370	36	534	1.9	439	98	18916	172	Pulm. ALF
371	VA	f	51.2	31.1	4	No	0	120	744	426	0.2		10	280	85	ECPR
644	VV	m	46	27.7	12	No	0.208333	38	209	1667	2.2	415	53	14063	129	Pulm. ALF
893	VA	f	78.1	24.4		No	0.218579	64	432	135	1.9	9			109	ECPR
372	VA	m	28.8	23.1	14	No	2.22222	120	410	155	1.2	15	10	237	83	ECPR
373	VA	m	50.2	22.9	9	No	0.47619	35	250	2596	1	14	17	1390	66	CS
374	VA	m	56.5	26.6		No	0.219298	28	373	270	0.9	10	37	4593	406	ECPR
375	VA	m	67.6	29.4	14	No	1.76471	115	600	1919	1.7	1	29	24832	514	CS
376	VV	m	77.3	21.5	6	No	0.151515	28	75	1406	0.8	29	10	151	57	Pulm. ALF
377	VA	m	59	28.7	11	No	0	160	609	1498	0.6	13	34	1182	197	ECPR
378	VA	m	73.8	22.5	14	Yes	0.462963	55	75	291	0.7	67	30	1603	243	NWCPB
645	VV	m	37.4	27	13	No	0.416667	35	32	427	1.6	318			214	Pulm. ALF
806	VV	m	38.9	25.1	6	No	0	51	46	208	0.4	71	7	30	245	Pulm. ALF
379	VA	m	59.5	23.9		No	0	120	175	259	0.2	3			167	ECPR
380	VA	m	47.2	46.3	17	No	1	180	165	4443	0.9	44	45	6457	298	CS
381	VA	m	65.6	27.7		No	0	35	167	469	0.3	3	9	53	178	ECPR
382	VV	m	68.1	27.7	8	No	0.270833	42	32	212	0.5	222	24	11401	336	Pulm. ALF
383	VA	f	68.6	29.4	7	No	0.520833	120	120	331	0.2	132	32	543	187	CS
384	VA	f	65.7	37.2	10	No	0.30303	33	107	1011	1	152	18	676	342	ECPR
807	VA	f	47.4	25.1	9	No	0.238095	87	829	2220	0.6	1	26	1682	175	CS
385	VA	m	78.6	27	14	No	1.17521	89	41	987	0.6	35	47	12211	300	CS
646	VV	m	76.7	24	14	No	0.79602	37	25	284	0.5				335	Pulm. ALF
386	VA	f	31.1	26.7	16	No	1.25	68	367	338	0.1	3			184	ECPR
1038	VV	m	54.4	27.7	8	No	0.283333	43	48	975	0.4	151			209	Pulm. ALF
647	VV	m	51	27.8	18	No	1.11111	43	26	551	0.4	386			161	Pulm. ALF
387	VA	f	50.8	26.4	8	No	0.578704	25	84	207	0.5	11			352	ECPR
388	VV	f	29	23.9	19	Yes	0.483092	43	28	773	2.9	372			145	Extrapulm. ALF
389	VA	m	48.3	22.4	10	No	0.444444	78	55	1355	0.7	13	14	113	243	CS
390	VA	m	52.9	27.8		No	0.392157	67	273	244	0.7	7	14	178	145	ECPR
808	VA	m	30	22.6	12	No	0.666667	100	774	557	0.2	3	9	918	96	ECPR
1039	VV	f	61.9	27.7	10	No	0.145833	52	60	1599	1.3	295	38	6120	55	Pulm. ALF
809	VA	m	64.1	35.1		No		156	920		0.2		19	282	106	ECPR
391	VA	m	71.8	32.9	10	No	0.175439	41	528	1926	0.3	5	26	310	289	NWCPB
648	VV	m	43	31.1	18	Yes	1.38889	45	248	191	0.5	145	13	131	142	Extrapulm. ALF
392	VA	m	61.9	30.7	8	No	0.15873	67		1156	0.6				117	CS
810	VA	m	40.9	37.1	12	No	0.0948509	54	77	510	1.6	115	12	1016	59	ECPR
393	VA	m	71.6	29.4	16	No	0.240741	51	116	552	1.4	40	13	204	113	CS
649	VV	f	38.8	22	7	No	0.388889	20	93	435	0.6	173	67	1607	301	Pulm. ALF
394	VA	m	21.8	21.2	13	No	0.25641	30	287	205	0.6	10			77	ECPR
650	VV	m	71.8	32.9	16	No	0.175439	35	38	299	1	251	50	6884	145	Extrapulm. ALF
395	VA	m	53.4	29.3		No	0.350877	64		215	0.5				129	ECPR
396	VA	f	70.6	21.5	12	No	0.30303	120	100	99	0.6	3	9	194	155	ECPR
811	VA	m	43.7	24.9	10	No	0.185185	43	473	292	0.3	7	11	118	157	ECPR
397	VV	m	18.2	23.1	11	No	0.333333	29	45	147	0.2	20	10	30	395	Pulm. ALF
651	VV	m	63.9	51.9	17	No	0.611111	53	117	776	0.8	349	25	1705	48	Pulm. ALF
812	VA	m	58.4	27.7	14	No	0.208333	120	82	605	0.9	12			72	ECPR
398	VA	m	71.3	32.9	11	No	0.175439	69	56	813	1.5	88	41	319	218	CS
1040	VA	m	18.3	23.1	2	No	0	32	26	307	0.7	65	9	26	104	CS
813	VV	m	52.6	24.1	14	No	0.231481	58	16	423	1.9	481	14	336	322	Pulm. ALF
399	VV	m	41.3	29.2	11	No	0.166667	35	29	337	0.6	297	47	1694	180	Pulm. ALF
1041	VA	m	76.3	22.2	13	Yes	0.263158	78	224	498	1.9	27	49	1741	95	CS
652	VV	f	43.8	25	9	No	0.490196	39	20	604	0.6	122	15	69	388	Pulm. ALF
400	VV	m	47.8	25.7	17	No	0.785714	42	140	435	0.9	296	33	931	374	Pulm. ALF
401	VA	m	57.5	24.1	10	No	0.213675	120	1233	703	0.3	3	13	26	207	CS
402	VA	m	67.9	34		No	0.151515	27	148	465	0.4	202	20	287	225	ECPR
1042	VA	f	63.5	27.5	6	No	0.111111	44	33	410	0.4	102	7	41	163	CS
814	VV	f	56.1	36.7	16	No	0.833333	28	37	255	7.7	514	69	64653	222	Pulm. ALF
403	VA	m	68.3	26	13	No	0.222222	39	35	167	0.2	24	9	88	165	ECPR
1043	VA	m	62.3	37	11	No	0.138889	72	1173	902	0.6	3	14	179	169	ECPR
404	VA	m	74.3	26.2	17	No	1.37255	160	468	450	0.4	3	18	1384	153	ECPR
405	VA	f	57.6	23.4		No	0	128	173	317	0.2	5	14	105	120	ECPR
406	VA	f	63.5	29.4	7	No	0	103	224	654	0.9	110	23	112	197	CS
407	VA	m	35	26.7		No	0	120	264	263	0.3	3	11	13	141	ECPR
815	VA	m	60.2	24.2		No	0	120	217	235	0.2	3	10	15	67	ECPR
408	VA	f	69.7	24.8	10	No	0.25641	78	86	263	0.3	3	12	32	285	ECPR
409	VA	m	29.5	26.3		No	0	120	110	1139	0.2	13	10	221	38	ECPR
410	VA	m	62.6	24.5		No	0	36	345	287	0.3	3			217	ECPR
411	VA	f	43.1	28.3	9	No	0.770833	35	131	349	0.2	13	12	224	286	ECPR
412	VA	m	75.6	29.4	16	No	1.17647	178	352	219	1.5	15	26	216	147	CS
653	VA	m	78.6	29.3	10	No	0.170068	120	903	353	0.6		21	1688	144	CS
413	VA	f	65.2	24.8	13	No	0.358974	44	124	193	2	15	14	911	115	CS
414	VA	m	61.5	26		No	0	120	824	446	0.5	22	10	240	174	ECPR
654	VV	m	56.2	31.2	7	No	0	28	31	322	5.1	47	99	1703	59	Pulm. ALF
816	VV	m	56.8	32.7	15	No	0.05	46	25	478	0.5	165	36	174	256	Pulm. ALF
415	VA	m	53.2	18.6	7	No	0.666667	47	388	226	1.7	16	21	2547	141	ECPR
416	VA	m	78.8	27.8		No	0.185185	47	285	562	0.5	3	15	116	177	ECPR
417	VA	m	63.7	21.7	16	No	0.231481	120	132	154	0.4	29	9	7	296	ECPR
1044	VA	f	59.8	33.2	15	No	0.196078	120	339	224	0.2	8	25	456	136	CS
655	VV	f	74	36.7	8	No	0.0833333	40	51	411	2.2	185	334	396548	76	Pulm. ALF
418	VA	f	69.8	21.5	11	No	0.121212	30	21	1162	0.9	104	19	358	204	CS
656	VV	m	65.1	25.9	15	No	0.406504	42	75	538	0.6	12		176	102	Pulm. ALF
419	VA	f	44.4	26.2		No	0.539216	108	21	324	0.2	8	6	2328	99	CS
817	VA	f	54	24.2	16	No	0.238095	60	34	395	1.5	70	12	70	45	CS
420	VV	m	61.1	26.3	10	No	0.37037	35	43	418	1.3	200	21	712	56	Pulm. ALF
421	VA	f	48.3	19.5	13	No	1.66667	79	663	670	1	136	418	50000	37	CS
422	VV	m	51.2	39.2	9	No	0.277778	31	52	337	0.5	1	20	4711	155	Extrapulm. ALF
818	VA	m	52.7	28	15	No	0.78125	25	24	598	0.7	267	53	2362	999	CS
423	VV	f	43.3	22.9	8	No	0.111111	41	57	1054	1.5	385	55	548	124	Pulm. ALF
657	VA	m	33.3	23.7	18	No	0.986842	94	67	250	0.6	80	219	40179	243	CS
658	VV	f	50.3	27.7	5	No	0.208333	25	33	573	0.3	314	17	133	153	Pulm. ALF
424	VA	m	48.4	24.3		No	0	30	367	363	0.2	4	11	19	225	ECPR
819	VA	m	49.3	27.8		No	0	45	1262	632	0.4	3	9	80	181	ECPR
425	VA	m	78.7	28		No	2.08333	32	82	295	0.8	136			119	ECPR
426	VV	m	55.9	24.9	10	No	0.37037	61	107	342	0.7	434	48	526	345	Pulm. ALF
427	VA	m	71.8	19.8	14	No	0.268817	72	209	1419	0.9	65	44	1425	66	ECPR
1045	VV	m	63.3	34.6	14	No	0.25	90	22	900	1.1	248	26	359	289	Pulm. ALF
820	VV	m	46	24.7	13	No	0.166667	32	25	355	0.9	403	84	30066	198	Pulm. ALF
821	VA	f	44.5	26.2		Yes	0.245098	46	95	3705	3.8	59			70	CS
1046	VV	m	63.8	23.2	9	No	1.49254	28	27	258	0.8	265	38	526	187	Pulm. ALF
428	VA	m	76	34		No	0.138889	32	23	465	1.1	5	15	15	208	ECPR
659	VV	m	74.8	23	6	No	0.0512821	29	39	259	2.3	42	39	609	256	Pulm. ALF
1047	VV	f	47.8	22.3	10	No	0	57	6	491	6	292	32	901	145	Pulm. ALF
660	VA	m	61	30.3		No	0.122807	33	817	364	0.8		7	259	240	CS
429	VV	m	55	42.4	11	No	0.192308	36	108	1097	0.6	257	114	2255	125	Pulm. ALF
430	VV	m	54.6	32.1	13	No	0.30303	34	59	145	1.2	190	82	199703	110	Pulm. ALF
431	VA	f	55.1	55.4		No	0	39	433	484	0.3	47			158	ECPR
822	VA	f	64	23.4	12	No	0.277778	28	30	289	0.2	19	7	218	410	ECPR
432	VA	f	48.2	22	16	No	0.277778	36	1470	561	0.5		9	539	212	ECPR
433	VV	f	46.8	35.9	7	No	0.151515	26	110	320	0.4	293	12	211	211	Pulm. ALF
661	VA	f	55.7	25.4	13	No	1.02564	35	138	385	0.4	25			181	ECPR
662	VA	f	35.5	41.5	7	No	0.0277778	120	262	541	0.5	3	12	507	325	CS
663	VV	m	66.6	22.5	7	No	0.102564	31	66	289	0.8	254	182	760	119	Extrapulm. ALF
823	VV	f	41.8	31.1	10	No	0.648148	30	131	200	0.5	295	292	384	178	Extrapulm. ALF
664	VV	f	50	47.8	13	Yes	0.128205	33	29	401	0.6	2	6	138	253	Pulm. ALF
1048	VA	f	77.5	22.2	10	Yes	0.215054	120	1113	417	0.8	3	12	266	167	NWCPB
434	VV	m	71.5	32.9	14	No	0.877193	42	45	928	0.3	166	63	57	129	Pulm. ALF
435	VA	m	55.8	30.3	10	Yes	0.157895	54	67	1326	0.8	127	20	331	227	CS
824	VA	f	68.7	32	18	Yes	0.784314	66	269	12741	3.5	20	30	21406	70	CS
436	VA	m	60.6	45.7	16	Yes	2.38095	30	123	432	0.8	16		14975	181	CS
825	VV	m	66.3	35.8	10	No	0.166667	33	30	826	7.1	294	20	600	424	Pulm. ALF
1049	VV	f	28.3	22.7	8	Yes	0	30	23	141	2.1		9	13	244	Pulm. ALF
826	VA	f	67.1	23.4	12	No	0.833333	23	263	223	0.6	3	5	73	277	CS
437	VA	m	60.8	26.2	8	No	0.196078	120	767	582	0.4	15	30	1118	177	ECPR
665	VV	f	67.7	26	8	No	0.177778	33	19	808	1.9	150	9	2044	109	Pulm. ALF
438	VA	m	58.3	31.1	18	Yes	4.62963	70	870	195	1.3	44	68	128134	136	ECPR
827	VV	f	58.5	23.4	10	No	0.833333	35	28	151	0.3	26			426	Pulm. ALF
439	VV	f	65.1	24.5	18	Yes	0.666667	53	74	493	4.6	273	442	4709	48	Extrapulm. ALF
440	VA	f	74.4	25.6	14	No	0.612745	107	111	3500	1.3	11	7	319	91	ECPR
441	VV	m	50.9	38	15	No	1.28205	34	114	203	0.7	161	63	158	352	Extrapulm. ALF
442	VV	m	52.3	42.4	16	Yes	0.555556	63	127	577	0.5	355	80	13663	147	Pulm. ALF
443	VA	f	55.1	32.9	12	Yes	0.315789	35	57	455	0.8	175	16	296	151	CS
1050	VA	m	63.8	18.5		No	0.388889	110	591	650	0.4	3			231	NWCPB
828	VV	f	47.6	39.1	18	Yes	1	97	532	259	0.4	3	10	44	282	Pulm. ALF
444	VA	m	47.6	32.1		No	0	99	180	290	0.4	3	8	115	213	ECPR
1051	VA	m	67.3	26.7	9	No	0.213675	52	665	335	0.7	13	8	149	136	CS
829	VV	m	61.1	30.3	16	Yes	0.578947	46	27	209	0.4	5	7	8	197	Extrapulm. ALF
666	VV	m	54.3	29.4	11	No	1.09804	42	194	237	0.3	41	8	293	277	Pulm. ALF
445	VA	m	78.7	23.8		No	0.578704	58	194	236	3	20	30	12120	161	ECPR
446	VA	m	57.9	30.5	16	Yes	0.333333	75	131	698	2	94	14	296	48	CS
447	VV	m	56.6	31	14	No	0.526316	45	23	448	1.8	288	29	745	418	Pulm. ALF
667	VA	f	48.7	20.3	11	No	0.114943	45	57	99	0.6	97	6	551	157	NWCPB
830	VA	f	66	37.1		No	0	120	498	334	0.1	8	20	936	165	ECPR
668	VV	m	55.9	26.5	15	No	0.257936	44	567	1133	0.4	256	22	725	168	Extrapulm. ALF
669	VV	m	39.4	23.4	9	No	0.225225	34	29	598	1	33	14	47	161	Pulm. ALF
670	VV	m	57.8	47.8	15	Yes	0.512821	32	55	186	0.6	254	48	2543	351	Pulm. ALF
448	VA	f	74.5	29.8		No	0.0406504	36	135	572	1.1	20	23	414	198	NWCPB
831	VV	m	48.7	22.5	15	No	0.686274	52	46	115	0.2	152	18	87	349	Pulm. ALF
449	VA	m	67.1	37.9	18	Yes	0.555556	63	190	9371	1.6	59	25	2754	125	CS
450	VA	f	60.4	27.5		No	0	120	745	760	0.3	3	10	302	126	ECPR
1052	VA	m	47.6	49	16	Yes	0.155556	55	125	15535	5.6	141	18	257	79	CS
451	VV	m	65.9	43.2	13	No	0.357143	61	80	544	0.4	318	19	275	174	Pulm. ALF
452	VA	m	58.9	27.7	11	No	0.060241	60	2275	1541	5	32	13	280	200	CS
453	VV	m	61.2	36	15	Yes	0.512821	46	131	532	9.2	52	27	887	63	Pulm. ALF
832	VA	m	42.3	27.8		No	0	120	268	3401	0.6	115	56	8152	50	ECPR
671	VV	m	59.9	36.3	14	No	0.362319	72	42	1369	1	59	24	194	100	Pulm. ALF
833	VA	m	58.2	31.1	17	Yes	0.462963	85	65	13154	2.4	336	33	4388	28	CS
454	VA	m	56.8	27.7		No	0.5	34	268	269	4.2	7	13	98	214	ECPR
455	VA	m	33.2	26	8	No	0.133333	82	26	174	0.3	12	8	111	146	ECPR
456	VA	m	57.4	24.9		No	0	120	358	174	0.2	3	7	245	95	ECPR
457	VA	m	57.9	30.1		No	0	120	291	341	0.2	7			192	ECPR
458	VA	m	64.8	24.7	8	No	0.289855	120	88	170	0.7	3	10	44	170	CS
459	VA	f	52.9	34.9		No	0	120	203	436	0.2	22	10	228	94	ECPR
834	VA	m	50.9	24.9	8	No	0	51	548	779	0.2	3	14	175	178	ECPR
1053	VA	m	41.8	28.6		No	0.187075	32	536	228		16	50	10136	115	NWCPB
460	VA	m	53	41.5	14	No	0.555556	48	506	387	0.2	13	33	1674	147	ECPR
461	VV	m	55.3	41.7	10	No	0.123457	30	101	272	0.4	379	70	10830	39	Pulm. ALF
462	VA	f	50.7	51.4	10	No	0.714286	28	255	381	0.4	14	30	2398	228	CS
463	VA	m	63.7	24.5	14	No	0.444444	73	424	389	0.3	3	33	7114	142	CS
464	VA	f	42.8	35.2	17	No	1.2963	57	102	3215	2.4	33	20	8097	204	CS
465	VA	m	68.4	26	17	Yes	0.888889	159	66	1503	2.6	11			124	CS
1054	VV	f	65.3	31.2	17	Yes	0.72549	61	26	2320	3.9	159	30	28274	37	Extrapulm. ALF
835	VV	m	69	34.6	12	No	0.416667	40	118	428	10	178	32	587	269	Pulm. ALF
466	VA	m	67.3	34.7		No	0.15873	32	289	307	0.5	3	6	551	121	ECPR
467	VA	m	58.3	29.4		No	0	120	465	809	0.6	3	7	213	142	ECPR
468	VA	f	45.1	363.3	16	No	0.198413	120	130	190	0.1	3	13	3659	40	ECPR
1055	VA	m	54.7	31.2	11	No	0.588235	34	60	1151	0.4	59	11	810	131	CS
469	VA	m	30.9	22.2	18	No	2.31481	42	60	155	6.4	83	1000	250000	123	CS
1056	VV	f	66.2	33.1	6	No	0.047619	37	33	296	0.5	120	45	11429	235	Pulm. ALF
1057	VV	f	65.3	31.2	11	No	0.254902	48	42	273	0.6	25			275	Pulm. ALF
836	VA	f	78.6	24	14	No	0.767196	60	65	2633	1.6	6	13	414	59	CS
470	VA	m	63	29.4		No	0	120	763	299	0.4	3	8	331	152	ECPR
837	VV	f	53	25	8	No	0	29	26	677	1.9	145	7	3290	260	Pulm. ALF
471	VA	m	63.1	22	17	Yes	0.769231	77	58	430	0.7	32	64	61518	66	CS
1058	VV	m	68.9	34.6	13	No	0.0833333	60	21	507	0.7	273	5	44	162	Pulm. ALF
1059	VA	m	58.3	28.1		No	0.156863	120	636	313	0.8	22			176	NWCPB
472	VV	f	29.8	27.5	16	No	0.222222	51	728	410	1	110	296	196390	378	Extrapulm. ALF
473	VA	m	28.4	19.4	12	No	0.595238	36	641	277	1.1	13	7	112	224	CS
1060	VA	f	56.4	31.2	11	No	0.196078	52	349	464	0.4	449	6	793	71	ECPR
474	VA	m	65.5	40.6	18	No	1.02564	56	40	221	2.4		20	24623	22	CS
838	VA	m	43.6	22.8	7	No	0	95	142	629	0.5	3	7	37	116	ECPR
475	VA	m	64.9	22.9	16	No	1.42857	119	3822	13902	8.2	58	20	3941	169	CS
476	VA	m	76.1	26.4		No	0	120	228	238	0.4	3	8	86	127	ECPR
477	VA	m	62.8	27.7		No	0.208333	120	143	375	0.2	2	16	63	214	ECPR
478	VA	m	46.6	24.8	10	Yes	0.0980392	34	34	350	1.3	83	17	182	373	CS
839	VA	m	74.4	24.2		No	0	120	289	514	0.4	3	7	36	137	ECPR
1061	VA	f	62.2	23.5	16	No	0.637255	52	89	6534	1.5	67	15	1079	141	CS
479	VA	f	71.6	27.7	18	Yes	0.395833	46	88	721	5	219	15	309	80	ECPR
480	VA	f	60.1	16.3	3	No	0.108696	33	55	85	0.3	29	6	18	303	CS
1062	VA	m	56.3	37	9	No	0.347222	44	59	671	0.6	21	65	130	138	CS
672	VV	m	42.8	37	12	No	0.0555556	50	50	864	1.4	161			48	Extrapulm. ALF
481	VA	m	58.3	26.2		Yes	0.588235	46	24	483	25.2	147		331	69	ECPR
1063	VV	m	68.6	24.1	8	No	0.0854701	26	35	354	0.5	237	12	127	229	Extrapulm. ALF
482	VA	m	68.2	24.7	6	No	0.0208333	39	138	3656	1.9	164		309	263	CS
483	VA	m	49.2	37	17	No	0.416667	54	913	577	2.5				162	ECPR

## Sheet: Table 3
#	ECMO_type	Cannulation strategies	SLC/DLC	FHb_1day
484	VA	Perip. Percut.	SLC
840	VV	Perip. Percut.	DLC	32
841	VA	Perip. Percut.	SLC
485	VV	Perip. Percut.	SLC
842	VV	Perip. Percut.	DLC	98
1	VV	Perip. Percut.	SLC	724
2	VA	Perip. Percut.	SLC
894	VA	Central	SLC	333
486	VV	Perip. Percut.	SLC	71
895	VA	Perip. Percut.	SLC	71
487	VA	Perip. Percut.	SLC	97
896	VV	Perip. Percut.	SLC	62
488	VV	Perip. Percut.	DLC	61
843	VA	Central	SLC	145
3	VV	Perip. Percut.	SLC	52
489	VA	Perip. Surg.	SLC	263
4	VA	Perip. Percut.	SLC	37
673	VV	Perip. Percut.	DLC	92
5	VA	Perip. Percut.	SLC	204
897	VA	Perip. Percut.	SLC	459
844	VV	Perip. Percut.	DLC	89
490	VV	Perip. Percut.	SLC	885
674	VV	Perip. Percut.	DLC	52
898	VV	Perip. Percut.	SLC	118
491	VV	Perip. Percut.	SLC	73
899	VV	Perip. Percut.	DLC	40
6	VV	Perip. Percut.	SLC	54
845	VV	Perip. Percut.	DLC	140
900	VA	Perip. Percut.	SLC	38
901	VV	Perip. Percut.	SLC	1241
902	VA	Perip. Percut.	SLC	79
7	VV	Perip. Percut.	SLC	110
8	VA	Perip. Percut.	SLC	67
492	VA	Perip. Percut.	SLC
9	VA	Perip. Percut.	SLC	286
10	VV	Perip. Percut.	SLC	65
493	VA	Perip. Percut.	SLC	116
903	VV	Perip. Percut.	DLC
846	VA	Perip. Percut.	SLC
11	VV	Perip. Percut.	SLC	322
12	VV	Perip. Percut.	SLC	33
13	VA	Perip. Percut.	SLC
847	VV	Perip. Percut.	DLC	26
14	VV	Perip. Percut.	SLC
904	VV	Perip. Percut.	SLC	99
494	VA	Central	SLC	321
905	VV	Perip. Percut.	SLC	161
15	VV	Perip. Percut.	SLC	53
906	VA	Perip. Percut.	SLC	80
495	VA	Perip. Percut.	SLC	149
16	VA	Perip. Percut.	SLC
496	VV	Perip. Percut.	SLC	34
848	VV	Perip. Percut.	DLC	40
675	VA	Perip. Percut.	SLC	54
497	VV	Perip. Percut.	SLC
498	VV	Perip. Percut.	SLC	513
17	VA	Perip. Percut.	SLC	53
676	VV	Perip. Percut.	DLC	105
18	VV	Perip. Percut.	SLC	47
677	VV	Perip. Percut.	DLC
907	VV	Perip. Percut.	SLC	66
19	VV	Perip. Percut.	SLC	44
908	VV	Perip. Percut.	SLC	102
678	VV	Perip. Percut.	SLC
20	VA	Perip. Percut.	SLC	47
909	VV	Perip. Percut.	SLC	41
679	VV	Perip. Percut.	DLC	156
21	VV	Perip. Percut.	SLC	106
680	VV	Perip. Percut.	DLC	52
910	VA	Perip. Percut.	SLC	60
911	VA	Perip. Percut.	SLC	434
681	VV	Perip. Percut.	SLC	43
22	VA	Perip. Percut.	SLC
912	VA	Perip. Percut.	SLC	85
913	VV	Perip. Percut.	SLC
23	VA	Perip. Percut.	SLC	63
914	VA	Perip. Percut.	SLC	81
499	VV	Perip. Percut.	SLC	66
915	VV	Perip. Percut.	DLC	210
849	VV	Perip. Percut.	DLC	48
500	VA	Perip. Percut.	SLC	56
682	VA	Perip. Percut.	SLC	70
24	VA	Perip. Percut.	SLC	107
850	VA	Perip. Percut.	SLC	288
916	VA	Central	SLC
501	VV	Perip. Percut.	SLC	828
502	VV	Perip. Percut.	DLC	40
25	VV	Perip. Percut.	SLC	36
503	VV	Perip. Percut.	DLC	36
26	VA	Perip. Percut.	SLC	105
27	VV	Perip. Percut.	SLC	28
917	VV	Perip. Percut.	DLC	25
851	VA	Perip. Percut.	SLC	462
683	VV	Perip. Percut.	SLC
852	VA	Perip. Percut.	SLC	45
918	VA	Perip. Percut.	SLC	57
28	VA	Perip. Percut.	SLC	51
504	VV	Perip. Percut.	DLC	73
919	VA	Perip. Percut.	SLC
684	VV	Perip. Percut.	SLC	35
29	VA	Perip. Percut.	SLC	43
505	VV	Perip. Percut.	DLC	50
920	VV	Perip. Percut.	SLC	19
685	VV	Perip. Percut.	SLC	40
30	VA	Perip. Percut.	SLC	406
853	VV	Perip. Percut.	DLC	79
921	VV	Perip. Percut.	DLC	27
922	VA	Perip. Percut.	SLC	381
506	VA	Perip. Surg.	SLC	48
923	VV	Perip. Percut.	SLC	28
924	VA	Perip. Percut.	SLC	397
507	VV	Perip. Percut.	SLC	31
31	VV	Perip. Percut.	DLC	108
925	VA	Perip. Percut.	SLC	160
686	VA	Perip. Percut.	SLC	73
32	VV	Perip. Percut.	DLC	36
926	VV	Perip. Percut.	SLC	119
508	VV	Perip. Percut.	SLC	62
33	VA	Perip. Percut.	SLC	161
927	VV	Perip. Percut.	SLC	176
687	VV	Perip. Percut.	SLC	49
854	VA	Perip. Percut.	SLC
34	VV	Perip. Percut.	SLC	552
928	VV	Perip. Percut.	SLC	24
929	VA	Perip. Percut.	SLC
35	VV	Perip. Percut.	DLC	745
930	VV	Perip. Percut.	SLC	43
688	VV	Perip. Percut.	SLC	34
931	VA	Central	SLC
36	VA	Perip. Percut.	SLC
37	VV	Perip. Percut.	DLC	14
38	VA	Perip. Percut.	SLC	42
689	VV	Perip. Percut.	DLC	30
509	VV	Perip. Percut.	SLC	251
39	VV	Perip. Percut.	SLC	20
40	VV	Perip. Percut.	DLC	15
510	VV	Perip. Percut.	SLC
690	VV	Perip. Percut.	SLC	18
932	VV	Perip. Percut.	SLC	51
41	VV	Perip. Percut.	SLC	259
933	VV	Perip. Percut.	SLC	37
691	VV	Perip. Percut.	SLC	23
511	VV	Perip. Percut.	SLC	178
42	VA	Perip. Percut.	SLC	400
855	VA	Central	SLC	97
934	VA	Perip. Percut.	SLC	48
43	VV	Perip. Percut.	SLC	159
935	VA	Perip. Percut.	SLC	43
936	VV	Perip. Percut.	SLC	51
44	VV	Perip. Percut.	SLC	81
937	VV	Perip. Percut.	SLC	44
692	VA	Perip. Surg.	SLC	83
512	VV	Perip. Percut.	SLC	44
45	VV	Perip. Percut.	SLC	35
693	VA	Perip. Surg.	SLC	156
694	VV	Perip. Percut.	DLC	43
513	VV	Perip. Percut.	SLC	56
938	VA	Perip. Percut.	SLC
46	VA	Perip. Percut.	SLC
939	VV	Perip. Percut.	DLC
47	VA	Perip. Percut.	SLC	22
48	VV	Perip. Percut.	SLC	69
49	VV	Perip. Percut.	DLC	288
695	VV	Perip. Percut.	SLC	43
696	VA	Perip. Percut.	SLC	896
697	VV	Perip. Percut.	DLC	73
50	VV	Perip. Percut.	SLC	64
514	VA	Perip. Percut.	SLC	32
940	VA	Perip. Percut.	SLC	165
51	VV	Perip. Percut.	SLC	1826
941	VA	Perip. Surg.	SLC	45
52	VA	Perip. Percut.	SLC	136
53	VA	Perip. Percut.	SLC	104
515	VV	Perip. Percut.	SLC	63
516	VA	Central	SLC
856	VA	Perip. Percut.	SLC	54
857	VA	Perip. Percut.	SLC
858	VA	Perip. Percut.	SLC	67
54	VV	Perip. Percut.	SLC	119
942	VV	Perip. Percut.	SLC	113
859	VA	Central	SLC	1062
517	VV	Perip. Percut.	SLC	98
55	VA	Perip. Surg.	SLC	268.5
860	VV	Perip. Percut.	DLC	50
56	VA	Perip. Percut.	SLC
57	VA	Perip. Percut.	SLC	107
58	VA	Perip. Percut.	SLC	86
698	VA	Central	SLC
518	VA	Perip. Percut.	SLC	351
59	VA	Perip. Percut.	SLC	136
699	VV	Perip. Percut.	SLC	50
519	VV	Perip. Percut.	SLC	31
60	VA	Perip. Percut.	SLC	73
61	VV	Perip. Percut.	SLC	88
861	VA	Perip. Percut.	SLC
520	VA	Perip. Percut.	SLC	361
521	VV	Perip. Percut.	SLC	179
862	VV	Perip. Percut.	SLC	120
863	VA	Perip. Percut.	SLC	947
700	VV	Perip. Percut.	SLC	65
864	VA	Perip. Percut.	SLC	88
62	VA	Perip. Percut.	SLC	68
701	VA	Perip. Percut.	SLC	57
943	VV	Perip. Percut.	SLC	78
63	VA	Perip. Percut.	SLC	163
522	VA	Perip. Percut.	SLC	138
865	VA	Perip. Percut.	SLC	74
64	VA	Perip. Percut.	SLC	131
944	VA	Central	SLC	509
945	VA	Perip. Percut.	SLC	136
65	VA	Perip. Surg.	SLC	197
946	VA	Perip. Percut.	SLC	952
947	VA	Perip. Percut.	SLC	165
66	VA	Perip. Surg.	SLC	178
702	VV	Perip. Percut.	SLC	57
523	VV	Perip. Percut.	SLC	193
948	VA	Perip. Percut.	SLC	113
949	VV	Perip. Percut.	SLC	59
703	VA	Perip. Percut.	SLC	689
950	VV	Perip. Percut.	SLC	45
524	VA	Central	SLC	73
67	VA	Perip. Percut.	SLC	42
704	VV	Perip. Percut.	DLC	45
525	VV	Perip. Percut.	SLC	43
951	VA	Perip. Surg.	SLC	42
705	VA	Perip. Percut.	SLC
706	VV	Perip. Percut.	DLC	272
952	VA	Central	SLC	243
526	VA	Perip. Percut.	SLC	26
707	VA	Perip. Percut.	SLC	777
68	VV	Perip. Percut.	SLC	44
69	VV	Perip. Percut.	SLC	203
953	VA	Perip. Percut.	SLC	74
954	VA	Perip. Percut.	SLC
708	VV	Perip. Percut.	SLC	26
70	VV	Perip. Percut.	SLC	112
71	VV	Perip. Percut.	SLC	76
955	VA	Perip. Percut.	SLC
956	VV	Perip. Percut.	SLC	807
709	VV	Perip. Percut.	SLC	87
527	VV	Perip. Percut.	SLC	925
710	VV	Perip. Percut.	SLC	352
957	VA	Perip. Surg.	SLC	106
528	VA	Central	SLC	43
711	VV	Perip. Percut.	DLC	189
712	VV	Perip. Percut.	SLC	34
72	VA	Perip. Percut.	SLC
73	VV	Perip. Percut.	SLC	90
713	VV	Perip. Percut.	SLC	56
714	VV	Perip. Percut.	DLC	102
74	VV	Perip. Percut.	SLC
529	VV	Perip. Percut.	SLC	108
75	VA	Perip. Percut.	SLC	516
76	VV	Perip. Percut.	SLC	125
530	VA	Perip. Percut.	SLC	93
77	VV	Perip. Percut.	SLC	61
531	VV	Perip. Percut.	SLC	62
958	VV	Perip. Percut.	SLC	37
532	VV	Perip. Percut.	SLC	64
78	VA	Perip. Percut.	SLC	118
533	VV	Perip. Percut.	SLC	102
534	VV	Perip. Percut.	SLC	102
79	VV	Perip. Percut.	SLC	153
959	VA	Perip. Surg.	SLC	591
535	VV	Perip. Percut.	DLC	80
80	VA	Central	SLC	261
536	VV	Perip. Percut.	SLC	129
715	VV	Perip. Percut.	DLC	67
81	VV	Perip. Percut.	SLC	41
82	VV	Perip. Percut.	SLC	107
537	VV	Perip. Percut.	SLC	217
83	VV	Perip. Percut.	SLC	401
84	VV	Perip. Percut.	SLC	64
960	VA	Central	SLC
716	VV	Perip. Percut.	SLC	76
961	VA	Central	SLC	30
962	VV	Perip. Percut.	SLC	58
85	VV	Perip. Percut.	SLC	106
86	VA	Perip. Percut.	SLC	67
87	VV	Perip. Percut.	SLC
538	VV	Perip. Percut.	SLC	48
539	VV	Perip. Percut.	DLC	79
963	VV	Perip. Percut.	SLC	118
540	VV	Perip. Percut.	SLC	51
866	VA	Perip. Surg.	SLC	42
717	VV	Perip. Percut.	SLC	42
88	VA	Perip. Percut.	SLC	548
964	VA	Perip. Surg.	SLC
541	VV	Perip. Percut.	SLC	73
89	VV	Perip. Percut.	SLC	55
90	VA	Perip. Percut.	SLC	105
91	VV	Perip. Percut.	SLC
718	VV	Perip. Percut.	SLC	413
542	VA	Perip. Percut.	SLC	37
719	VV	Perip. Percut.	SLC	50
92	VV	Perip. Percut.	SLC	64
867	VA	Perip. Percut.	SLC
93	VA	Perip. Percut.	SLC	151
543	VV	Perip. Percut.	DLC	241
868	VA	Perip. Percut.	SLC
720	VV	Perip. Percut.	SLC	74
94	VA	Perip. Percut.	SLC
95	VA	Perip. Percut.	SLC	78
721	VA	Perip. Percut.	SLC	98
965	VV	Perip. Percut.	SLC	92
96	VA	Perip. Percut.	SLC	169
544	VA	Perip. Surg.	SLC	47
966	VV	Perip. Percut.	SLC	989
967	VA	Perip. Percut.	SLC	75
722	VV	Perip. Percut.	SLC	84
968	VV	Perip. Percut.	SLC	66
545	VV	Perip. Percut.	DLC	402
723	VV	Perip. Percut.	SLC	368
97	VV	Perip. Percut.	SLC	310
546	VV	Perip. Percut.	SLC	60
869	VV	Perip. Percut.	SLC	1049
98	VV	Perip. Percut.	DLC	120
99	VA	Perip. Percut.	SLC	58
870	VV	Perip. Percut.	SLC	51
724	VA	Central	SLC
725	VV	Perip. Percut.	SLC	66
100	VV	Perip. Percut.	DLC	910
547	VV	Perip. Percut.	DLC	61
548	VV	Perip. Percut.	SLC	41
101	VA	Perip. Percut.	SLC	866
549	VA	Perip. Percut.	SLC	55
969	VV	Perip. Percut.	SLC	100
871	VA	Perip. Percut.	SLC
872	VA	Perip. Percut.	SLC
550	VA	Perip. Percut.	SLC	126
873	VA	Perip. Percut.	SLC
726	VV	Perip. Percut.	SLC	58
970	VV	Perip. Percut.	DLC	67
102	VA	Perip. Percut.	SLC	109
727	VA	Central	SLC	845
874	VV	Perip. Percut.	SLC	1011
875	VA	Perip. Percut.	SLC	145
876	VA	Perip. Percut.	SLC	270
103	VA	Perip. Percut.	SLC	91
728	VA	Perip. Percut.	SLC	292
877	VA	Perip. Percut.	SLC	117
104	VA	Perip. Percut.	SLC
105	VV	Perip. Percut.	DLC	89
106	VA	Perip. Percut.	SLC	24
551	VV	Perip. Percut.	SLC	15
552	VV	Perip. Percut.	SLC	43
729	VV	Perip. Percut.	DLC	42
107	VA	Perip. Percut.	SLC	28
553	VV	Perip. Percut.	DLC	76
554	VA	Central	SLC	354
108	VV	Perip. Percut.	SLC	177
109	VA	Perip. Percut.	SLC
555	VV	Perip. Percut.	SLC	66
730	VV	Perip. Percut.	DLC	75
971	VV	Perip. Percut.	SLC	47
972	VV	Perip. Percut.	SLC	73
731	VV	Perip. Percut.	SLC	48
556	VV	Perip. Percut.	SLC	111
557	VV	Perip. Percut.	SLC	189
110	VA	Perip. Percut.	SLC	420
111	VA	Perip. Percut.	SLC	314
732	VA	Central	SLC	458
558	VA	Perip. Percut.	SLC
112	VV	Perip. Percut.	DLC	113
113	VA	Perip. Percut.	SLC	153
559	VA	Central	SLC	51
733	VA	Perip. Percut.	SLC	150
560	VV	Perip. Percut.	SLC	97
734	VV	Perip. Percut.	DLC	306
561	VV	Perip. Percut.	SLC	118
114	VV	Perip. Percut.	SLC	55
115	VA	Perip. Percut.	SLC	72
735	VV	Perip. Percut.	SLC	758
736	VV	Perip. Percut.	SLC	55
878	VA	Perip. Percut.	SLC	947
562	VA	Central	SLC	1140
973	VA	Perip. Percut.	SLC
116	VV	Perip. Percut.	DLC	66
117	VA	Perip. Percut.	SLC	214
563	VV	Perip. Percut.	SLC	62
737	VV	Perip. Percut.	SLC	75
118	VA	Perip. Percut.	SLC	284
564	VA	Perip. Percut.	SLC	173
119	VA	Perip. Percut.	SLC
120	VA	Perip. Percut.	SLC	89
121	VA	Perip. Surg.	SLC	83
565	VA	Perip. Percut.	SLC	125
122	VA	Perip. Percut.	SLC	67
738	VV	Perip. Percut.	DLC	63
974	VV	Perip. Percut.	SLC	50
566	VV	Perip. Percut.	SLC	91
123	VA	Perip. Percut.	SLC	62
124	VV	Perip. Percut.	SLC	26
125	VA	Perip. Percut.	SLC	58
126	VA	Perip. Percut.	SLC	118
127	VA	Perip. Percut.	SLC	67
975	VA	Perip. Surg.	SLC	748
567	VV	Perip. Percut.	SLC	283
128	VA	Central	SLC
129	VA	Perip. Percut.	SLC	519
130	VV	Perip. Percut.	SLC	83
568	VV	Perip. Percut.	DLC
976	VA	Perip. Percut.	SLC	626
569	VV	Perip. Percut.	SLC	96
131	VA	Perip. Percut.	SLC	94
739	VA	Perip. Percut.	SLC	65
132	VA	Perip. Percut.	SLC	108
133	VV	Perip. Percut.	SLC	41
570	VV	Perip. Percut.	SLC	46
134	VV	Perip. Percut.	SLC	90
135	VV	Perip. Percut.	SLC	132
136	VA	Perip. Percut.	SLC
137	VA	Perip. Percut.	SLC
977	VV	Perip. Percut.	SLC	106
978	VA	Central	SLC	359
138	VV	Perip. Percut.	DLC	96
139	VA	Perip. Percut.	SLC
140	VA	Perip. Percut.	SLC	94
141	VA	Perip. Percut.	SLC	50
571	VV	Perip. Percut.	SLC	94
142	VV	Perip. Percut.	SLC	106
572	VV	Perip. Percut.	DLC	36
143	VV	Perip. Percut.	SLC	106
573	VV	Perip. Percut.	DLC	464
740	VV	Perip. Percut.	DLC
144	VV	Perip. Percut.	SLC	68
145	VA	Perip. Percut.	SLC	100
741	VV	Perip. Percut.	SLC	66
879	VV	Perip. Percut.	SLC	41
979	VV	Perip. Percut.	SLC	60
980	VV	Perip. Percut.	DLC	69
146	VA	Perip. Percut.	SLC	56
742	VA	Perip. Percut.	SLC	202
981	VV	Perip. Percut.	SLC	82
147	VA	Perip. Percut.	SLC	99
148	VV	Perip. Percut.	SLC	236
743	VV	Perip. Percut.	SLC	164
149	VV	Perip. Percut.	SLC	139
574	VV	Perip. Percut.	SLC	207
575	VV	Perip. Percut.	DLC	45
150	VA	Perip. Percut.	SLC
744	VV	Perip. Percut.	SLC	87
151	VA	Perip. Percut.	SLC	102
982	VA	Perip. Percut.	SLC	63
152	VA	Perip. Surg.	SLC	108
576	VV	Perip. Percut.	SLC	246
153	VA	Perip. Percut.	SLC	437
154	VA	Perip. Surg.	SLC
983	VV	Perip. Percut.	SLC	540
155	VA	Perip. Percut.	SLC
577	VA	Perip. Percut.	SLC	49
578	VA	Perip. Percut.	SLC	71
745	VA	Perip. Percut.	SLC	207
880	VV	Perip. Percut.	DLC	84
156	VA	Perip. Percut.	SLC	299
157	VA	Perip. Percut.	SLC	228
158	VA	Perip. Percut.	SLC	696
159	VA	Perip. Percut.	SLC	141
579	VV	Perip. Percut.	SLC	14
160	VA	Perip. Percut.	SLC	13
161	VA	Perip. Percut.	SLC	43
580	VA	Perip. Percut.	SLC	366
162	VA	Perip. Percut.	SLC	63
746	VA	Central	SLC	51
163	VA	Perip. Percut.	SLC	45
747	VA	Perip. Percut.	SLC	42
581	VA	Central	SLC	48
164	VA	Perip. Surg.	SLC	39
165	VV	Perip. Percut.	DLC	121
984	VA	Perip. Percut.	SLC	25
166	VA	Perip. Percut.	SLC	154
582	VA	Perip. Percut.	SLC
583	VA	Perip. Percut.	SLC	37
748	VV	Perip. Percut.	SLC	59
167	VV	Perip. Percut.	SLC	206
985	VA	Central	SLC	56
749	VA	Perip. Percut.	SLC	624
750	VA	Perip. Percut.	SLC	34
751	VV	Perip. Percut.	SLC	42
168	VA	Perip. Percut.	SLC
584	VA	Perip. Percut.	SLC	69
169	VV	Perip. Percut.	SLC
170	VA	Central	SLC	64
986	VA	Perip. Percut.	SLC	54
987	VV	Perip. Percut.	SLC	73
585	VV	Perip. Percut.	SLC	17
752	VV	Perip. Percut.	DLC	20
171	VA	Perip. Percut.	SLC	2020
172	VA	Perip. Percut.	SLC	77
173	VA	Perip. Percut.	SLC	46
988	VA	Perip. Percut.	SLC
174	VA	Perip. Percut.	SLC	385
175	VV	Perip. Percut.	SLC	59
989	VA	Central	SLC	522
753	VA	Perip. Percut.	SLC
176	VA	Perip. Percut.	SLC	230
177	VA	Perip. Percut.	SLC	39
586	VV	Perip. Percut.	SLC	112
881	VA	Central	SLC	219
754	VA	Perip. Percut.	SLC	121
178	VA	Perip. Percut.	SLC	51
990	VA	Perip. Surg.	SLC	866
179	VA	Perip. Percut.	SLC	966
587	VV	Perip. Percut.	SLC	276
180	VA	Perip. Percut.	SLC	37
588	VV	Perip. Percut.	SLC	21
991	VA	Perip. Percut.	SLC	49
992	VA	Perip. Percut.	SLC	59
589	VV	Perip. Percut.	SLC	189
181	VV	Perip. Percut.	SLC	59
882	VV	Perip. Percut.	DLC	27
182	VA	Perip. Percut.	SLC	51
183	VA	Perip. Percut.	SLC	260
184	VV	Perip. Percut.	SLC	97
993	VV	Perip. Percut.	SLC	26
185	VA	Perip. Percut.	SLC	28
883	VV	Perip. Percut.	DLC	28
590	VV	Perip. Percut.	SLC	58
186	VV	Perip. Percut.	SLC	42
187	VA	Perip. Percut.	SLC	58
591	VV	Perip. Percut.	SLC	33
188	VA	Perip. Percut.	SLC	248
189	VA	Perip. Percut.	SLC	24
592	VV	Perip. Percut.	SLC	131
190	VA	Perip. Percut.	SLC	70
593	VA	Central	SLC	46
191	VA	Perip. Percut.	SLC	59
192	VA	Perip. Percut.	SLC	94
193	VA	Perip. Percut.	SLC	160
594	VA	Perip. Percut.	SLC	40
755	VV	Perip. Percut.	DLC	64
194	VV	Perip. Percut.	SLC	97
994	VV	Perip. Percut.	SLC	82
595	VA	Central	SLC	296
995	VA	Perip. Percut.	SLC
884	VV	Perip. Percut.	DLC	95
596	VV	Perip. Percut.	SLC
996	VV	Perip. Percut.	SLC	51
195	VV	Perip. Percut.	SLC	99
196	VV	Perip. Percut.	SLC	44
997	VA	Perip. Percut.	SLC	31
597	VA	Perip. Surg.	SLC	93
197	VV	Perip. Percut.	SLC	19
198	VA	Perip. Percut.	SLC	182
199	VA	Perip. Percut.	SLC	75
756	VA	Central	SLC	29
200	VA	Perip. Percut.	SLC	116
201	VV	Perip. Percut.	SLC	22
998	VA	Central	SLC	58.5
202	VA	Perip. Percut.	SLC	106
203	VA	Central	SLC	103
204	VV	Perip. Percut.	SLC	60
757	VA	Perip. Percut.	SLC	30
205	VA	Perip. Percut.	SLC	60
598	VV	Perip. Percut.	SLC	43
999	VV	Perip. Percut.	DLC	176
206	VV	Perip. Percut.	SLC	58
1000	VA	Perip. Percut.	SLC	36
758	VA	Perip. Percut.	SLC
207	VA	Perip. Percut.	SLC	461
208	VA	Perip. Percut.	SLC	84
885	VV	Perip. Percut.	SLC	27
209	VA	Perip. Percut.	SLC
210	VA	Perip. Percut.	SLC	35
211	VA	Perip. Percut.	SLC	45
212	VV	Perip. Percut.	SLC	60
213	VA	Perip. Percut.	SLC	183
214	VV	Perip. Percut.	SLC	58
886	VA	Perip. Percut.	SLC	42
759	VV	Perip. Percut.	DLC	195
215	VA	Perip. Percut.	SLC	42
599	VV	Perip. Percut.	DLC	171
760	VV	Perip. Percut.	SLC	33
216	VA	Perip. Percut.	SLC	32
600	VV	Perip. Percut.	SLC	21
1001	VV	Perip. Percut.	SLC	29
761	VV	Perip. Percut.	SLC	33
887	VA	Perip. Percut.	SLC	35
217	VA	Perip. Percut.	SLC	65
762	VA	Perip. Percut.	SLC	41
218	VA	Perip. Percut.	SLC	204
1002	VA	Perip. Percut.	SLC	59
888	VA	Perip. Percut.	SLC	45
219	VA	Perip. Percut.	SLC	69
763	VA	Perip. Surg.	SLC	222
220	VV	Perip. Percut.	SLC	34
221	VV	Perip. Percut.	SLC	678
222	VA	Perip. Percut.	SLC	27
601	VV	Perip. Percut.	DLC	43
223	VA	Central	SLC	40
224	VV	Perip. Percut.	SLC	43
225	VV	Perip. Percut.	SLC	64
226	VA	Perip. Percut.	SLC	859
764	VA	Perip. Percut.	SLC	58
765	VV	Perip. Percut.	SLC	40
227	VA	Perip. Percut.	SLC	41
1003	VA	Perip. Percut.	SLC	69
766	VV	Perip. Percut.	DLC	30
602	VV	Perip. Percut.	DLC	34
228	VA	Perip. Percut.	SLC	132
889	VA	Perip. Percut.	SLC	293
1004	VV	Perip. Percut.	SLC	80
229	VA	Perip. Percut.	SLC	463
230	VA	Perip. Percut.	SLC	123
603	VV	Perip. Percut.	DLC	48
1005	VV	Perip. Percut.	SLC	40
231	VV	Perip. Percut.	SLC	76
604	VV	Perip. Percut.	SLC	62
232	VV	Perip. Percut.	SLC	39
890	VV	Perip. Percut.	DLC
767	VV	Perip. Percut.	DLC	93
605	VV	Perip. Percut.	SLC	64
606	VV	Perip. Percut.	SLC	146
1006	VA	Perip. Percut.	SLC	31
233	VA	Perip. Percut.	SLC	40
1007	VV	Perip. Percut.	DLC	54
234	VA	Perip. Percut.	SLC	50
768	VV	Perip. Percut.	SLC	67
235	VV	Perip. Percut.	SLC
236	VA	Perip. Percut.	SLC	32
1008	VA	Perip. Surg.	SLC	23
237	VV	Perip. Percut.	SLC	108
607	VV	Perip. Percut.	DLC	85
769	VV	Perip. Percut.	SLC	31
238	VA	Perip. Percut.	SLC
239	VA	Perip. Percut.	SLC	58
240	VV	Perip. Percut.	SLC
241	VA	Perip. Percut.	SLC	285
242	VA	Perip. Percut.	SLC	74
608	VA	Perip. Percut.	SLC	48
609	VV	Perip. Percut.	SLC	27
770	VA	Perip. Percut.	SLC	52
243	VA	Perip. Percut.	SLC	24
891	VA	Central	SLC	89
244	VA	Perip. Percut.	SLC	36
245	VA	Perip. Percut.	SLC	72
246	VA	Perip. Percut.	SLC	74
1009	VA	Perip. Percut.	SLC
247	VA	Perip. Percut.	SLC	51
610	VV	Perip. Percut.	SLC	26
248	VA	Perip. Percut.	SLC	20
249	VA	Perip. Percut.	SLC
250	VA	Perip. Percut.	SLC	76
251	VV	Perip. Percut.	SLC	200
252	VV	Perip. Percut.	SLC	143
1010	VA	Perip. Percut.	SLC	70
771	VV	Perip. Percut.	SLC	55
1011	VA	Central	SLC	68
772	VA	Perip. Percut.	SLC	119
253	VA	Perip. Percut.	SLC	179
611	VV	Perip. Percut.	SLC	28
254	VA	Perip. Percut.	SLC	140
255	VA	Perip. Percut.	SLC	170
256	VA	Perip. Percut.	SLC	389
257	VA	Perip. Percut.	SLC	345
612	VV	Perip. Percut.	SLC	27
258	VA	Perip. Percut.	SLC	158
259	VA	Perip. Percut.	SLC	67
1012	VV	Perip. Percut.	SLC	78
260	VV	Perip. Percut.	SLC	57
773	VA	Perip. Percut.	SLC	51
261	VV	Perip. Percut.	SLC	55
892	VA	Perip. Surg.	SLC	489
262	VA	Perip. Percut.	SLC	693
613	VA	Central	SLC	21
774	VA	Perip. Percut.	SLC	93
614	VV	Perip. Percut.	DLC	448
263	VA	Perip. Percut.	SLC	65
264	VV	Perip. Percut.	DLC	100
265	VA	Perip. Percut.	SLC	89
266	VA	Perip. Percut.	SLC	51
267	VV	Perip. Percut.	SLC	67
268	VA	Perip. Percut.	SLC	142
1013	VA	Perip. Percut.	SLC	204
269	VA	Perip. Percut.	SLC	33
615	VV	Perip. Percut.	DLC	78
270	VV	Perip. Percut.	SLC	30
1014	VA	Perip. Surg.	SLC
616	VV	Perip. Percut.	SLC	273
617	VV	Perip. Percut.	SLC	40
271	VA	Perip. Percut.	SLC	200
775	VA	Central	SLC	98
272	VA	Perip. Percut.	SLC	37
273	VA	Perip. Percut.	SLC	199
274	VA	Perip. Percut.	SLC	51
1015	VA	Perip. Surg.	SLC	203
275	VV	Perip. Percut.	SLC	747
276	VV	Perip. Percut.	SLC	69
776	VA	Perip. Percut.	SLC	133
277	VA	Perip. Percut.	SLC	28
278	VA	Perip. Percut.	SLC	753
1016	VV	Perip. Percut.	SLC	47
279	VA	Central	SLC
777	VV	Perip. Percut.	SLC	35
280	VA	Perip. Percut.	SLC	636
281	VA	Perip. Percut.	SLC
282	VA	Central	SLC	28
1017	VV	Perip. Percut.	DLC	26
283	VA	Perip. Percut.	SLC	54
284	VV	Perip. Percut.	SLC	125
778	VA	Perip. Percut.	SLC	87
285	VA	Perip. Percut.	SLC	188
286	VA	Perip. Percut.	SLC	510
287	VA	Perip. Percut.	SLC
288	VV	Perip. Percut.	SLC	50
1018	VV	Perip. Percut.	SLC	56
289	VA	Perip. Percut.	SLC
779	VV	Perip. Percut.	SLC	30
290	VA	Perip. Percut.	SLC	59
291	VA	Perip. Percut.	SLC	39
292	VA	Perip. Percut.	SLC	214
293	VA	Perip. Percut.	SLC	43
618	VV	Perip. Percut.	SLC	108
780	VV	Perip. Percut.	DLC	47
1019	VA	Perip. Percut.	SLC	48
294	VA	Perip. Percut.	SLC
295	VA	Perip. Percut.	SLC	118
296	VA	Perip. Percut.	SLC
297	VA	Perip. Percut.	SLC	327
1020	VA	Perip. Percut.	SLC
781	VA	Perip. Percut.	SLC	221
1021	VA	Perip. Percut.	SLC	1465
1022	VV	Perip. Percut.	SLC	40
298	VV	Perip. Percut.	DLC	52
619	VV	Perip. Percut.	SLC	35
299	VA	Perip. Percut.	SLC	55
300	VA	Perip. Percut.	SLC	69
782	VV	Perip. Percut.	SLC	85
783	VA	Perip. Percut.	SLC	97
301	VA	Perip. Percut.	SLC	51
620	VV	Perip. Percut.	SLC	47
302	VA	Perip. Percut.	SLC	60
303	VA	Perip. Percut.	SLC	75
621	VA	Perip. Percut.	SLC	132
304	VV	Perip. Percut.	SLC	56
622	VV	Perip. Percut.	SLC	256
784	VA	Perip. Percut.	SLC	103
305	VA	Perip. Percut.	SLC	51
623	VV	Perip. Percut.	SLC	173
306	VA	Perip. Percut.	SLC	33
624	VA	Perip. Percut.	SLC	140
307	VA	Perip. Percut.	SLC	158
308	VA	Perip. Percut.	SLC
309	VA	Perip. Percut.	SLC	52
1023	VA	Perip. Percut.	SLC	183
1024	VA	Perip. Percut.	SLC	1555
310	VA	Perip. Percut.	SLC	51
1025	VA	Central	SLC	147
311	VA	Perip. Percut.	SLC	39
785	VV	Perip. Percut.	SLC	35
625	VV	Perip. Percut.	SLC	67
312	VA	Central	SLC	106
313	VA	Perip. Percut.	SLC	54
314	VA	Perip. Percut.	SLC	25
315	VA	Perip. Percut.	SLC	68
626	VV	Perip. Percut.	SLC	35
316	VA	Perip. Percut.	SLC	49
317	VA	Perip. Surg.	SLC	34
318	VA	Perip. Percut.	SLC	55
319	VA	Perip. Percut.	SLC	179
320	VV	Perip. Percut.	SLC	21
321	VA	Perip. Percut.	SLC	44
1026	VA	Perip. Percut.	SLC	65
786	VA	Perip. Percut.	SLC	349
787	VA	Perip. Percut.	SLC	72
322	VA	Perip. Surg.	SLC
788	VV	Perip. Percut.	SLC	41
323	VA	Perip. Percut.	SLC	28
324	VA	Perip. Percut.	SLC	64
789	VA	Perip. Percut.	SLC	551
325	VA	Perip. Percut.	SLC	29
627	VV	Perip. Percut.	SLC	35
326	VA	Perip. Percut.	SLC
327	VA	Perip. Percut.	SLC
328	VA	Perip. Percut.	SLC	1130
329	VA	Perip. Percut.	SLC	40
330	VV	Perip. Percut.	SLC
628	VV	Perip. Percut.	DLC	33
629	VA	Perip. Percut.	SLC	410
331	VA	Perip. Percut.	SLC	85
630	VA	Perip. Percut.	SLC	87
332	VA	Perip. Percut.	SLC	59
1027	VA	Central	SLC	361
1028	VA	Perip. Percut.	SLC	43
631	VV	Perip. Percut.	DLC	63
790	VA	Perip. Percut.	SLC	368
333	VV	Perip. Percut.	SLC
632	VV	Perip. Percut.	SLC	39
1029	VA	Perip. Surg.	SLC	101
334	VA	Perip. Percut.	SLC	41
791	VV	Perip. Percut.	SLC	49
335	VA	Central	SLC	28
633	VA	Perip. Percut.	SLC
634	VA	Perip. Percut.	SLC	119
336	VA	Perip. Percut.	SLC
792	VA	Perip. Percut.	SLC	37
337	VA	Perip. Percut.	SLC	117
338	VA	Perip. Percut.	SLC	29
793	VA	Perip. Percut.	SLC	151
339	VA	Perip. Percut.	SLC
340	VA	Perip. Percut.	SLC	162
341	VA	Perip. Percut.	SLC	201
1030	VV	Perip. Percut.	DLC	218
635	VV	Perip. Percut.	SLC	73
342	VA	Perip. Percut.	SLC	65
1031	VA	Central	SLC	45
343	VA	Perip. Percut.	SLC	25
344	VA	Perip. Percut.	SLC
794	VA	Perip. Percut.	SLC	53
345	VV	Perip. Percut.	SLC
1032	VA	Perip. Percut.	SLC	64
346	VA	Perip. Percut.	SLC	111
1033	VA	Perip. Percut.	SLC
347	VA	Perip. Percut.	SLC
348	VA	Perip. Percut.	SLC	127
349	VA	Perip. Percut.	SLC
795	VA	Perip. Percut.	SLC	440
350	VA	Perip. Percut.	SLC	145
351	VA	Perip. Percut.	SLC	39
352	VA	Perip. Percut.	SLC	47
796	VV	Perip. Percut.	DLC
636	VV	Perip. Percut.	SLC	44
353	VA	Perip. Percut.	SLC	197
797	VV	Perip. Percut.	DLC	72
354	VA	Perip. Percut.	SLC	162
798	VV	Perip. Percut.	DLC	27
355	VA	Perip. Percut.	SLC
637	VV	Perip. Percut.	SLC	26
356	VV	Perip. Percut.	SLC	36
357	VA	Perip. Percut.	SLC
799	VA	Perip. Percut.	SLC	37
358	VA	Perip. Percut.	SLC	108
359	VA	Perip. Percut.	SLC	357
360	VA	Perip. Percut.	SLC	84
361	VV	Perip. Percut.	SLC	41
800	VA	Perip. Percut.	SLC	46
638	VV	Perip. Percut.	SLC	53
362	VA	Perip. Percut.	SLC	91
639	VV	Perip. Percut.	SLC	105
801	VV	Perip. Percut.	SLC	26
363	VA	Perip. Percut.	SLC	65
802	VV	Perip. Percut.	SLC	34
640	VV	Perip. Percut.	SLC	27
364	VA	Perip. Percut.	SLC	92
365	VA	Perip. Percut.	SLC
641	VV	Perip. Percut.	SLC
366	VV	Perip. Percut.	SLC
367	VA	Perip. Percut.	SLC	40
1034	VA	Central	SLC	24
642	VA	Perip. Surg.	SLC	167
643	VV	Perip. Percut.	SLC	23
803	VA	Perip. Percut.	SLC	84
1035	VV	Perip. Percut.	DLC	150
1036	VA	Perip. Surg.	SLC	63
368	VV	Perip. Percut.	SLC	56
804	VA	Perip. Percut.	SLC	141
369	VA	Perip. Percut.	SLC	278
370	VA	Perip. Percut.	SLC	75
805	VV	Perip. Percut.	SLC	31
1037	VV	Perip. Percut.	SLC	22
371	VA	Perip. Percut.	SLC
644	VV	Perip. Percut.	SLC	122
893	VA	Perip. Percut.	SLC	79
372	VA	Perip. Percut.	SLC	40
373	VA	Perip. Percut.	SLC
374	VA	Perip. Percut.	SLC	111
375	VA	Perip. Percut.	SLC	36
376	VV	Perip. Percut.	SLC	35
377	VA	Perip. Percut.	SLC	163
378	VA	Central	SLC	67
645	VV	Perip. Percut.	SLC	39
806	VV	Perip. Percut.	SLC	42
379	VA	Perip. Percut.	SLC	63
380	VA	Perip. Percut.	SLC	148
381	VA	Perip. Percut.	SLC	31
382	VV	Perip. Percut.	SLC	17
383	VA	Perip. Percut.	SLC	35
384	VA	Perip. Percut.	SLC	26
807	VA	Perip. Percut.	SLC
385	VA	Perip. Percut.	SLC	52
646	VV	Perip. Percut.	DLC	147
386	VA	Perip. Percut.	SLC	71
1038	VV	Perip. Percut.	SLC	24
647	VV	Perip. Percut.	SLC	26
387	VA	Perip. Surg.	SLC
388	VV	Perip. Percut.	SLC	49
389	VA	Perip. Percut.	SLC	73
390	VA	Perip. Percut.	SLC	45
808	VA	Perip. Percut.	SLC
1039	VV	Perip. Percut.	SLC	74
809	VA	Perip. Percut.	SLC
391	VA	Central	SLC	32
648	VV	Perip. Percut.	SLC	105
392	VA	Perip. Percut.	SLC
810	VA	Perip. Percut.	SLC	58
393	VA	Perip. Percut.	SLC	130
649	VV	Perip. Percut.	SLC	50
394	VA	Perip. Surg.	SLC	45
650	VV	Perip. Percut.	DLC	58
395	VA	Perip. Percut.	SLC
396	VA	Perip. Percut.	SLC	74
811	VA	Perip. Percut.	SLC	2173
397	VV	Perip. Percut.	SLC	42
651	VV	Perip. Percut.	SLC	85
812	VA	Perip. Percut.	SLC	312
398	VA	Perip. Percut.	SLC	71
1040	VA	Perip. Percut.	SLC	32
813	VV	Perip. Percut.	SLC	17
399	VV	Perip. Percut.	SLC	54
1041	VA	Perip. Surg.	SLC	243
652	VV	Perip. Percut.	SLC	24
400	VV	Perip. Percut.	SLC	67
401	VA	Perip. Percut.	SLC	37
402	VA	Perip. Percut.	SLC
1042	VA	Perip. Percut.	SLC	38
814	VV	Perip. Percut.	SLC	116
403	VA	Perip. Percut.	SLC	27
1043	VA	Perip. Percut.	SLC	290
404	VA	Perip. Percut.	SLC	84
405	VA	Perip. Percut.	SLC	45
406	VA	Perip. Percut.	SLC	53
407	VA	Perip. Percut.	SLC	51
815	VA	Perip. Percut.	SLC	76
408	VA	Perip. Percut.	SLC	70
409	VA	Perip. Percut.	SLC	100
410	VA	Perip. Percut.	SLC	235
411	VA	Perip. Percut.	SLC	92
412	VA	Perip. Percut.	SLC	132
653	VA	Perip. Percut.	SLC	804
413	VA	Perip. Percut.	SLC	444
414	VA	Perip. Percut.	SLC
654	VV	Perip. Percut.	SLC	30
816	VV	Perip. Percut.	SLC	74
415	VA	Perip. Percut.	SLC	124
416	VA	Perip. Percut.	SLC	105
417	VA	Perip. Percut.	SLC	455
1044	VA	Perip. Surg.	SLC	43
655	VV	Perip. Percut.	SLC	51
418	VA	Perip. Percut.	SLC	30
656	VV	Perip. Percut.	SLC	60
419	VA	Perip. Percut.	SLC	414
817	VA	Perip. Percut.	SLC	14
420	VV	Perip. Percut.	SLC	34
421	VA	Perip. Percut.	SLC
422	VV	Perip. Percut.	SLC	75
818	VA	Perip. Percut.	SLC	23
423	VV	Perip. Percut.	DLC	39
657	VA	Perip. Percut.	SLC	61
658	VV	Perip. Percut.	SLC	40
424	VA	Perip. Percut.	SLC	57
819	VA	Perip. Percut.	SLC	57
425	VA	Perip. Percut.	SLC	148
426	VV	Perip. Percut.	SLC	37
427	VA	Perip. Percut.	SLC	107
1045	VV	Perip. Percut.	SLC	19
820	VV	Perip. Percut.	SLC	50
821	VA	Central	SLC	125
1046	VV	Perip. Percut.	DLC	34
428	VA	Perip. Percut.	SLC	23
659	VV	Perip. Percut.	SLC	45
1047	VV	Perip. Percut.	SLC	32
660	VA	Central	SLC	65
429	VV	Perip. Percut.	SLC	91
430	VV	Perip. Percut.	SLC	43
431	VA	Perip. Percut.	SLC
822	VA	Perip. Percut.	SLC	254
432	VA	Perip. Percut.	SLC	1982
433	VV	Perip. Percut.	SLC	51
661	VA	Perip. Percut.	SLC	99
662	VA	Perip. Percut.	SLC
663	VV	Perip. Percut.	SLC
823	VV	Perip. Percut.	SLC	54
664	VV	Perip. Percut.	SLC	36
1048	VA	Perip. Surg.	SLC	78
434	VV	Perip. Percut.	SLC	38
435	VA	Perip. Percut.	SLC	34
824	VA	Perip. Percut.	SLC
436	VA	Perip. Percut.	SLC	124
825	VV	Perip. Percut.	SLC	30
1049	VV	Perip. Percut.	SLC	20
826	VA	Perip. Percut.	SLC	115
437	VA	Perip. Percut.	SLC
665	VV	Perip. Percut.	SLC	20
438	VA	Perip. Percut.	SLC	466
827	VV	Perip. Percut.	SLC	61
439	VV	Perip. Percut.	SLC	74
440	VA	Perip. Percut.	SLC
441	VV	Perip. Percut.	SLC	44
442	VV	Perip. Percut.	SLC	32
443	VA	Perip. Percut.	SLC	29
1050	VA	Perip. Percut.	SLC	98
828	VV	Perip. Percut.	SLC
444	VA	Perip. Percut.	SLC	38
1051	VA	Central	SLC	30
829	VV	Perip. Percut.	DLC	36
666	VV	Perip. Percut.	SLC	68
445	VA	Central	SLC	47
446	VA	Perip. Percut.	SLC	49
447	VV	Perip. Percut.	SLC	42
667	VA	Perip. Surg.	SLC	29
830	VA	Perip. Percut.	SLC	161
668	VV	Perip. Percut.	SLC	41
669	VV	Perip. Percut.	SLC	33
670	VV	Perip. Percut.	SLC	37
448	VA	Central	SLC	41
831	VV	Perip. Percut.	SLC	235
449	VA	Perip. Percut.	SLC	91
450	VA	Perip. Percut.	SLC
1052	VA	Perip. Percut.	SLC	207
451	VV	Perip. Percut.	SLC	50
452	VA	Perip. Percut.	SLC	1164
453	VV	Perip. Percut.	SLC	60
832	VA	Perip. Percut.	SLC	916
671	VV	Perip. Percut.	SLC	142
833	VA	Perip. Percut.	SLC	1238
454	VA	Perip. Percut.	SLC
455	VA	Perip. Percut.	SLC	33
456	VA	Perip. Percut.	SLC	65
457	VA	Perip. Percut.	SLC	74
458	VA	Perip. Percut.	SLC	34
459	VA	Perip. Percut.	SLC	38
834	VA	Perip. Percut.	SLC	876
1053	VA	Central	SLC	555
460	VA	Perip. Percut.	SLC	413
461	VV	Perip. Percut.	SLC	90
462	VA	Perip. Percut.	SLC
463	VA	Perip. Surg.	SLC	38
464	VA	Perip. Percut.	SLC	101
465	VA	Perip. Percut.	SLC	44
1054	VV	Perip. Percut.	SLC	40
835	VV	Perip. Percut.	SLC	54
466	VA	Perip. Percut.	SLC
467	VA	Perip. Percut.	SLC	71
468	VA	Perip. Percut.	SLC	137
1055	VA	Perip. Percut.	SLC	101
469	VA	Perip. Percut.	SLC
1056	VV	Perip. Percut.	SLC	50
1057	VV	Perip. Percut.	SLC	50
836	VA	Perip. Percut.	SLC	65
470	VA	Perip. Percut.	SLC	81
837	VV	Perip. Percut.	DLC	28
471	VA	Perip. Percut.	SLC	143
1058	VV	Perip. Percut.	SLC	28
1059	VA	Central	SLC	99
472	VV	Perip. Percut.	SLC	126
473	VA	Perip. Percut.	SLC	37
1060	VA	Perip. Percut.	SLC
474	VA	Perip. Percut.	SLC	78
838	VA	Perip. Percut.	SLC	45
475	VA	Perip. Percut.	SLC	3986
476	VA	Perip. Percut.	SLC	36
477	VA	Perip. Percut.	SLC	71
478	VA	Perip. Percut.	SLC	39
839	VA	Perip. Percut.	SLC	103
1061	VA	Perip. Percut.	SLC	110
479	VA	Perip. Percut.	SLC	135
480	VA	Perip. Percut.	SLC
1062	VA	Perip. Percut.	SLC	82
672	VV	Perip. Percut.	SLC	46
481	VA	Perip. Percut.	SLC	52
1063	VV	Perip. Percut.	SLC	35
482	VA	Perip. Percut.	SLC	60
483	VA	Perip. Percut.	SLC	299

## Sheet: Table 4
#	Inflow-Fr	fHb_1day	fHb_2day	BF_1day	BF_2day	FV_1day	FV_2day	Time on ECMO
484	17 Fr		139	3.3	2.2	17.8378	11.8919	7
841	15 Fr		72	3	2.6	20.7612	17.9931	5
2	15 Fr		96	3.5	3	24.2215	20.7612	4
895	17 Fr	71	61	3.5		18.9189		2
487	17 Fr	97	68	3.3	3.6	17.8378	19.4595	8
4	15 Fr	37	32	2.5	2.3	17.301	15.917	19
5	15 Fr	204	73	3.3	2.6	22.8374	17.9931	4
897	15 Fr	459	465	4.3	4	29.7578	27.6817	9
900	17 Fr	38	108	2.6	2.9	14.0541	15.6757	85
902	15 Fr	79		2.2		15.2249		1
8	15 Fr	67	79	3.4	3.3	23.5294	22.8374	23
492	15 Fr							1
9	17 Fr	286						2
493	17 Fr	116	73	3.8	3.7	20.5405	20	7
846	15 Fr							1
13	17 Fr							0
906	15 Fr	80	49	2.9	2.7	20.0692	18.6851	6
495	15 Fr	149		2.3		15.917		3
16	15 Fr							0
675	15 Fr	54	71	2.5	1.6	17.301	11.0727	7
17	15 Fr	53	37	1.5	1.4	10.3806	9.68858	4
20	15 Fr	47		2.2		15.2249		1
910	15 Fr	60	64	2.3	2.5	15.917	17.301	10
911	17 Fr	434		2.8		15.1351		3
22	15 Fr		56	3.1	3	21.4533	20.7612	6
912	15 Fr	85		1.7		11.7647		2
23	15 Fr	63		2.7		18.6851		3
914	15 Fr	81		1.8		12.4567		2
500	15 Fr	56		1.8	1.6	12.4567	11.0727	2
682	15 Fr	70		1.9		13.1488		3
24	17 Fr	107		4.5		24.3243		3
850	17 Fr	288		2.7		14.5946		2
26	15 Fr	105	84	2.1	1.8	14.5329	12.4567	6
851	15 Fr	462		3		20.7612		3
852	15 Fr	45		1.5		10.3806		2
918	15 Fr	57	75	2.6	1.9	17.9931	13.1488	4
28	15 Fr	51	42	3.4	1.7	23.5294	11.7647	7
919	15 Fr							2
29	15 Fr	43	40	3.2	2.3	22.1453	15.917	5
30	15 Fr	406		2.8		19.3772		3
922	15 Fr	381		4		27.6817		1
924	15 Fr	397		3.2		22.1453		2
686	15 Fr	73	46	2.7	2.3	18.6851	15.917	4
854	15 Fr							1
929	15 Fr							0
931	15 Fr							1
38	15 Fr	42	28	3.2	3.5	22.1453	24.2215	7
42	15 Fr	400						1
934	15 Fr	48		2.4		16.609		3
935	15 Fr	43	43	4.1	4	28.3737	27.6817	13
938	15 Fr							0
46	15 Fr							0
47	15 Fr	22		2		13.8408		3
696	15 Fr	896		3.2		22.1453		1
514	15 Fr	32		2.3		15.917		2
940	17 Fr	165	23	2.5	2.5	13.5135	13.5135	6
52	15 Fr	136		2.8		19.3772		2
53	15 Fr	104		2.2		15.2249		3
856	15 Fr	54		2.5		17.301		3
857	15 Fr							0
858	15 Fr	67	83	2.8	2.2	19.3772	15.2249	4
56	17 Fr		64	3.5	4.9	18.9189	26.4865	10
57	15 Fr	107	126	3.7	3.4	25.6055	23.5294	19
58	15 Fr	86	42	3.3	3.3	22.8374	22.8374	26
518	15 Fr	351		3.1		21.4533		2
59	15 Fr	136		2		13.8408		2
60	15 Fr	73	52	2.9	2	20.0692	13.8408	5
861	15 Fr							0
520	15 Fr	361	73	2.5	2.1	17.301	14.5329	4
863	15 Fr	947		1.7		11.7647		2
864	15 Fr	88	89	2.8	2.2	19.3772	15.2249	10
62	15 Fr	68	78	2.2	2.7	15.2249	18.6851	6
701	17 Fr	57	48	2.9	3	15.6757	16.2162	9
63	15 Fr	163	100	2.3	1.8	15.917	12.4567	4
522	15 Fr	138	56	2.1	2	14.5329	13.8408	7
865	15 Fr	74	88	3.9	3.8	26.9896	26.2976	11
64	15 Fr	131		2.8		19.3772		2
945	15 Fr	136	343	3.7	3.5	25.6055	24.2215	7
946	15 Fr	952	1055	2.8	2.3	19.3772	15.917	5
947	15 Fr	165		2.7		18.6851		3
948	15 Fr	113		3.05		21.1073		3
703	17 Fr	689		3.2		17.2973		2
524	17 Fr	73	50	2	2.4	10.8108	12.973	6
705	15 Fr							0
526	15 Fr	26	43	3.3	3.2	22.8374	22.1453	5
707	15 Fr	777		3.5		24.2215		3
953	15 Fr	74		2		13.8408		2
954	15 Fr			2.6		17.9931		1
955	15 Fr							1
72	15 Fr			3.7		25.6055		1
75	15 Fr	516	452	3.5	2.5	24.2215	17.301	7
78	15 Fr	118	67	3	2.1	20.7612	14.5329	4
960	17 Fr			3.4		18.3784		5
86	15 Fr	67	77	3.9	3.4	26.9896	23.5294	4
88	17 Fr	548	161	3.3	3.3	17.8378	17.8378	6
90	17 Fr	105	23	2	2.5	10.8108	13.5135	6
542	15 Fr	37		2.4		16.609		3
93	17 Fr	151	321	3.5	3.5	18.9189	18.9189	11
95	15 Fr	78		2		13.8408		3
721	15 Fr	98		2.2		15.2249		3
544	15 Fr	169		3.8		26.2976		3
967	15 Fr	75		2.1		14.5329		2
99	15 Fr	58	41	3	2	20.7612	13.8408	5
101	15 Fr	866		2		13.8408		1
549	15 Fr	55	64	2.7	3.2	18.6851	22.1453	8
871	15 Fr		82	3.8	3.3	26.2976	22.8374	6
872	15 Fr							1
550	17 Fr	126	103	3.6	3.7	19.4595	20	7
873	15 Fr							0
102	15 Fr	109		2		13.8408		1
876	15 Fr	270	154	3	3.5	20.7612	24.2215	2
103	17 Fr	91	79	3	2.5	16.2162	13.5135	16
728	15 Fr	292	66	2.7	2.2	18.6851	15.2249	4
877	15 Fr	117	68	2.5	2.2	17.301	15.2249	6
104	15 Fr							0
106	15 Fr	24	26	2.9	2.2	20.0692	15.2249	4
107	15 Fr	28		2		13.8408		2
109	15 Fr							1
110	17 Fr	420	86	2.5	2.8	13.5135	15.1351	4
111	15 Fr	314	119	3.6	4.9	24.9135	33.91	2
558	15 Fr							0
113	15 Fr	153	357	3.2	3.4	22.1453	23.5294	7
733	17 Fr	150	76	2	1.6	10.8108	8.64865	4
878	15 Fr	947		4		27.6817		3
973	15 Fr							12
117	17 Fr	214		2.8		15.1351		3
564	15 Fr	173	154	4.4	3.8	30.4498	26.2976	5
119	15 Fr							0
121	17 Fr	83	54	1.8	1.6	9.72973	8.64865	5
565	15 Fr	125	157	3.1	4.6	21.4533	31.8339	13
122	17 Fr	67	130	3.2	3.2	17.2973	17.2973	5
123	15 Fr	62		2		13.8408		3
125	17 Fr	58	47	2.8	2.1	15.1351	11.3514	4
126	15 Fr	118		2.3		15.917		2
127	15 Fr	67		2.7		18.6851		3
128	17 Fr							1
129	15 Fr	519	405	3	2.6	20.7612	17.9931	6
976	17 Fr	626		3		16.2162		2
131	15 Fr	94	45	2.5	1.3	17.301	8.99654	2
739	17 Fr	65	39	1.7	1.5	9.18919	8.10811	4
132	17 Fr	108	92	4.1	3.2	22.1622	17.2973	11
136	15 Fr							0
137	15 Fr							0
139	15 Fr							0
140	15 Fr	94	86	2.9	3	20.0692	20.7612	7
141	15 Fr	50	59	3.5	2.8	24.2215	19.3772	4
146	17 Fr	56	102	3.5	2.9	18.9189	15.6757	4
147	15 Fr	99		2.9		20.0692		1
150	17 Fr							0
151	15 Fr	102		3.5		24.2215		1
982	17 Fr	63	47	2.5	2.4	13.5135	12.973	5
152	17 Fr	108	158	2.7	2.8	14.5946	15.1351	8
153	15 Fr	437		3.8		26.2976		2
155	15 Fr			2.7		18.6851		1
577	15 Fr	49	55	2.2	2.1	15.2249	14.5329	4
578	17 Fr	71		3.9		21.0811		3
745	17 Fr	207	233	3.4	3.2	18.3784	17.2973	11
156	17 Fr	299		4.2		22.7027		3
157	17 Fr	228	171	5.3	4.2	28.6486	22.7027	18
158	17 Fr	696		3.9		21.0811		1
159	15 Fr	141		4.2		29.0657		1
160	17 Fr	13		2.1		11.3514		1
161	17 Fr	43		2		10.8108		1
580	15 Fr	366		2		13.8408		2
162	15 Fr	63	63	3	3	20.7612	20.7612	18
163	15 Fr	45		2.2		15.2249		3
747	15 Fr	42	152	3	3.2	20.7612	22.1453	6
984	17 Fr	25	23	5	4.5	27.027	24.3243	13
166	17 Fr	154	62	4	3.5	21.6216	18.9189	13
582	15 Fr							0
583	15 Fr	37	67	2.1	2.2	14.5329	15.2249	9
749	15 Fr	624		3		20.7612		1
750	17 Fr	34	37	3	2.9	16.2162	15.6757	12
168	15 Fr							2
584	15 Fr	69	34	2.4	2.7	16.609	18.6851	6
171	17 Fr	2020		4		21.6216		1
172	17 Fr	77	29	3.1	3	16.7568	16.2162	7
173	17 Fr	46	43	3.1	2.2	16.7568	11.8919	6
988	17 Fr							0
174	15 Fr	385		1.6		11.0727		2
753	15 Fr							1
176	15 Fr	230	252	3.6	3.7	24.9135	25.6055	5
177	15 Fr	39		3		20.7612		3
754	17 Fr	121	874	3.7	4	20	21.6216	16
178	15 Fr	51	27	2.5	2.3	17.301	15.917	10
179	17 Fr	966		4.6		24.8649		1
180	17 Fr	37		2.2		11.8919		3
991	15 Fr	49	121	3.5	3.3	24.2215	22.8374	7
992	15 Fr	59	29	3.2	3	22.1453	20.7612	6
182	15 Fr	51	77	3	2.7	20.7612	18.6851	5
183	17 Fr	260	267	2.7	3.6	14.5946	19.4595	12
185	15 Fr	28		3.3		22.8374		3
187	15 Fr	58	50	2.3	2	15.917	13.8408	4
188	15 Fr	248		3.3		22.8374		1
189	15 Fr	24		2.5		17.301		3
191	15 Fr	59	60	2.5	2.4	17.301	16.609	17
192	17 Fr	94	59	3.6	3.3	19.4595	17.8378	9
193	17 Fr	160		3.7		20		1
594	15 Fr	40	219	2.9	3	20.0692	20.7612	7
995	17 Fr							0
997	15 Fr	31	65	2.3	2.2	15.917	15.2249	6
198	15 Fr	182	55	3.5	3	24.2215	20.7612	6
199	15 Fr	75	88	4	4	27.6817	27.6817	8
200	15 Fr	116	40	2.4	2.5	16.609	17.301	4
202	15 Fr	106	37	3.3	2.5	22.8374	17.301	4
757	15 Fr	30	107	2.5	2.2	17.301	15.2249	7
205	15 Fr	60		2.7		18.6851		2
758	17 Fr							0
207	17 Fr	461		3		16.2162		1
208	15 Fr	84		3		20.7612		1
209	17 Fr							0
210	17 Fr	35	48	2.4	2	12.973	10.8108	4
211	17 Fr	45		1.4		7.56757		2
213	17 Fr	183	85	3.5	3.6	18.9189	19.4595	6
886	17 Fr	42		3.5		18.9189		2
215	15 Fr	42	45	2.7	2.1	18.6851	14.5329	40
216	15 Fr	32	45	2.8	3.3	19.3772	22.8374	7
887	15 Fr	35		3		20.7612		3
217	17 Fr	65	57	3.5	3.1	18.9189	16.7568	6
762	15 Fr	41	42	2.1	2.2	14.5329	15.2249	5
218	17 Fr	204	228	4	4	21.6216	21.6216	11
1002	17 Fr	59	53	3	2.6	16.2162	14.0541	5
888	15 Fr	45	72	2.7	2.9	18.6851	20.0692	4
219	15 Fr	69	63	3.8	2.7	26.2976	18.6851	4
763	17 Fr	222	54	2.5	2.5	13.5135	13.5135	4
222	15 Fr	27	39	3.7	2.5	25.6055	17.301	5
226	15 Fr	859		4.1		28.3737		1
764	15 Fr	58		1.9		13.1488		3
227	17 Fr	41		3.2		17.2973		2
228	17 Fr	132		2.9		15.6757		3
889	17 Fr	293		2.8		15.1351		1
229	15 Fr	463		3.2		22.1453		1
230	15 Fr	123	88	3.2	2.9	22.1453	20.0692	13
1006	15 Fr	31	42	3.3	2.7	22.8374	18.6851	15
233	17 Fr	40	31	2.8	2.4	15.1351	12.973	16
234	17 Fr	50	43	3.5	3.6	18.9189	19.4595	4
236	15 Fr	32	40	2.6	3.3	17.9931	22.8374	6
238	17 Fr							0
239	15 Fr	285	272	2.8	2.8	19.3772	19.3772	7
242	15 Fr	74	55	3.4	3.5	23.5294	24.2215	5
608	15 Fr	48		3.3		22.8374		3
770	15 Fr	52	45	3.2	3	22.1453	20.7612	10
243	17 Fr	24	55	3	3.8	16.2162	20.5405	7
244	15 Fr	36		2.8		19.3772		3
245	17 Fr	72	59	4.3	2.6	23.2432	14.0541	5
246	17 Fr	74	101	2	2	10.8108	10.8108	6
1009	17 Fr							0
247	15 Fr	51		2		13.8408		2
248	17 Fr	20		1.8		9.72973		2
249	17 Fr							0
250	15 Fr	76	153	3.5	3.1	24.2215	21.4533	4
1010	15 Fr	70	41	2.7	2.8	18.6851	19.3772	7
1011	15 Fr	68	25	2.3	1.5	15.917	10.3806	4
772	15 Fr	119	443	3.1	2.8	21.4533	19.3772	7
253	15 Fr	179	36	1.8	3.4	12.4567	23.5294	6
254	15 Fr	140	51	4	3.7	27.6817	25.6055	5
255	15 Fr	170	76	2.9	3	20.0692	20.7612	13
256	15 Fr	389	57	3.2	3.8	22.1453	26.2976	5
257	17 Fr	345		4.3		23.2432		3
258	15 Fr	158	501	2	2	13.8408	13.8408	4
259	15 Fr	67	72	2.8	2	19.3772	13.8408	5
773	15 Fr	51		3.9		26.9896		1
892	17 Fr	489		2.5		13.5135		0
262	17 Fr	693	384	3.4	3.5	18.3784	18.9189	8
774	15 Fr	93	45	3	2.6	20.7612	17.9931	15
263	17 Fr	65	40	4.4	3.9	23.7838	21.0811	16
265	15 Fr	89	80	3.5	3	24.2215	20.7612	5
266	15 Fr	51	41	2.2	2.5	15.2249	17.301	8
268	15 Fr	142	143	4.2	4.3	29.0657	29.7578	8
1013	15 Fr	204	131	3	3	20.7612	20.7612	6
269	15 Fr	33		2.6		17.9931		3
271	17 Fr	200		3.6		19.4595		2
272	15 Fr	37		3		20.7612		3
273	15 Fr	199	166	2.9	3.2	20.0692	22.1453	11
274	17 Fr	51	35	2.3	1.7	12.4324	9.18919	5
776	17 Fr	133		3.2		17.2973		3
277	15 Fr	28		2.5		17.301		2
278	15 Fr	753		3.6		24.9135		3
280	15 Fr	636		3		20.7612		1
281	17 Fr							0
283	15 Fr	54		2.4		16.609		3
778	15 Fr	87		2.6		17.9931		3
285	17 Fr	188		2.5		13.5135		3
286	15 Fr	510	335	4.1	3.2	28.3737	22.1453	2
287	15 Fr			4		27.6817		9
289	15 Fr							0
290	15 Fr	59		3		20.7612		3
291	17 Fr	39		4.1		22.1622		2
292	15 Fr	214	52	3.3	2.9	22.8374	20.0692	6
293	15 Fr	43		2.7		18.6851		2
1019	15 Fr	48	33	2.5	2.6	17.301	17.9931	4
294	15 Fr							0
295	15 Fr	118		3.5		24.2215		3
296	15 Fr							0
297	15 Fr	327		2.7		18.6851		3
781	15 Fr	221	150	3.9	3.4	26.9896	23.5294	5
1021	17 Fr	1465		4		21.6216		1
299	15 Fr	55		3.6		24.9135		3
300	15 Fr	69	61	3.1	3	21.4533	20.7612	10
783	15 Fr	97		2.8		19.3772		2
301	17 Fr	51	76	4	3	21.6216	16.2162	6
302	15 Fr	60	146	3.6	3.9	24.9135	26.9896	11
303	15 Fr	75		2.6		17.9931		1
621	15 Fr	132		1.8		12.4567		1
784	15 Fr	103	72	2.9	3	20.0692	20.7612	5
306	15 Fr	33		1.4		9.68858		1
624	15 Fr	140	99	4.5	4.1	31.1419	28.3737	9
307	15 Fr	158	77	3.3	4	22.8374	27.6817	7
308	15 Fr							0
309	17 Fr	52		1.9		10.2703		3
1023	15 Fr	183		2.7		18.6851		2
1024	17 Fr	1555		3.6		19.4595		1
310	15 Fr	51	49	3.3	2.2	22.8374	15.2249	4
311	15 Fr	39		2.8		19.3772		2
313	15 Fr	54	50	3.3	2.8	22.8374	19.3772	10
314	15 Fr	25		2		13.8408		1
315	15 Fr	68		2.2		15.2249		2
316	15 Fr	49	54	2.7	2	18.6851	13.8408	4
318	15 Fr	55	46	3	3.5	20.7612	24.2215	15
319	17 Fr	179	89	3	1.9	16.2162	10.2703	6
321	17 Fr	44	51	2.9	2.5	15.6757	13.5135	4
1026	15 Fr	65	59	2.2	3.6	15.2249	24.9135	7
786	17 Fr	349	441	3.5	3.6	18.9189	19.4595	5
787	17 Fr	72		2		10.8108		1
322	15 Fr	28	44	2.8	2.3	19.3772	15.917	12
324	17 Fr	64	58	4.1	4.4	22.1622	23.7838	9
789	17 Fr	551	252	4.8	4	25.9459	21.6216	4
325	15 Fr	29	38	2.5	2.6	17.301	17.9931	8
327	15 Fr							0
328	15 Fr	1130		3.1		21.4533		1
329	15 Fr	40	30	2	1.5	13.8408	10.3806	4
629	17 Fr	410	510	3.3	3.1	17.8378	16.7568	6
331	15 Fr	85	156	4.3	3.6	29.7578	24.9135	4
630	17 Fr	87	57	2.8	3	15.1351	16.2162	6
332	15 Fr	59	50	2.9	2.6	20.0692	17.9931	4
1028	15 Fr	43		2.9		20.0692		2
790	17 Fr	368	453	3.5	5	18.9189	27.027	2
334	17 Fr	41	25	3.2	2.8	17.2973	15.1351	4
633	17 Fr							0
634	15 Fr	119	32	3.2	3.2	22.1453	22.1453	9
336	15 Fr							0
792	17 Fr	37	27	3.2	2.7	17.2973	14.5946	4
337	15 Fr	117		2.3		15.917		3
338	15 Fr	29	31	2.8	2.1	19.3772	14.5329	4
793	15 Fr	151	149	2.4	2	16.609	13.8408	7
339	15 Fr							0
340	17 Fr	162	38	3.4	4.2	18.3784	22.7027	6
341	17 Fr	201	168	3.9	4.1	21.0811	22.1622	13
342	17 Fr	65	35	3.8	3.2	20.5405	17.2973	9
343	15 Fr	25	25	2.2	1.9	15.2249	13.1488	4
344	17 Fr							0
794	17 Fr	53		2.7		14.5946		3
1032	15 Fr	64		2.5		17.301		2
346	17 Fr	111		4.9		26.4865		2
1033	17 Fr							0
347	17 Fr							0
348	17 Fr	127		3.5		18.9189		3
349	17 Fr							0
795	15 Fr	440		4		27.6817		3
350	17 Fr	145	84	4.3	4	23.2432	21.6216	2
351	17 Fr	39		2.8		15.1351		3
352	17 Fr	47	34	4.3	3.2	23.2432	17.2973	4
354	15 Fr	162		2		13.8408		1
355	17 Fr							0
357	15 Fr							0
799	17 Fr	37	33	2.5	1.7	13.5135	9.18919	5
358	17 Fr	108		2.5		13.5135		3
359	15 Fr	357		3.2		22.1453		1
360	15 Fr	84		2.8		19.3772		3
800	17 Fr	46		3.6		19.4595		3
362	15 Fr	91	54	3.2	4.5	22.1453	31.1419	6
363	17 Fr	65	51	3.3	3.5	17.8378	18.9189	2
364	17 Fr	92	46	3.8	3.8	20.5405	20.5405	4
365	15 Fr							0
367	17 Fr	40		3.6		19.4595		3
803	15 Fr	84	38	3.5	2.5	24.2215	17.301	2
804	15 Fr	141	948	2.3	2.2	15.917	15.2249	5
369	17 Fr	278	234	4.1	4.2	22.1622	22.7027	2
370	17 Fr	75	38	2	1.5	10.8108	8.10811	2
371	17 Fr							0
893	15 Fr	79		1.8		12.4567		1
372	17 Fr	40		2		10.8108		1
373	15 Fr							0
374	17 Fr	111	35	3.2	1.6	17.2973	8.64865	9
375	17 Fr	36	26	4.2	4.9	22.7027	26.4865	11
377	17 Fr	163	107	4.7	4.4	25.4054	23.7838	2
379	17 Fr	63	319	4.2	5	22.7027	27.027	2
380	17 Fr	148		4.4		23.7838		3
381	17 Fr	31		3.2		17.2973		3
383	15 Fr	35	43	2.8	1.6	19.3772	11.0727	2
384	17 Fr	26	46	2.8	1.9	15.1351	10.2703	6
807	15 Fr							0
385	15 Fr	52		3.6		24.9135		3
386	17 Fr	71	82	2.3	2.2	12.4324	11.8919	2
387	15 Fr							0
389	17 Fr	73	52	3.6	2.9	19.4595	15.6757	5
390	17 Fr	45	45	3.5	3.5	18.9189	18.9189	6
808	17 Fr							0
809	17 Fr							0
392	17 Fr			4		21.6216		7
810	17 Fr	58		2.8		15.1351		3
393	15 Fr	130	104	3.9	3.9	26.9896	26.9896	6
394	15 Fr	45		3		20.7612		3
395	17 Fr							0
396	15 Fr	74	91	3.5	3.3	24.2215	22.8374	4
811	17 Fr	2173		4.9		26.4865		2
812	17 Fr	312	189	3.1	3.5	16.7568	18.9189	9
398	15 Fr	71	50	2.9	3	20.0692	20.7612	4
1040	15 Fr	32	21	2.4	1.7	16.609	11.7647	6
401	17 Fr	37	46	2.7	1.5	14.5946	8.10811	2
402	17 Fr							0
1042	15 Fr	38	26	1.8	2.8	12.4567	19.3772	5
403	15 Fr	27		3		20.7612		1
1043	17 Fr	290		3.9		21.0811		1
404	15 Fr	84	13	3	2.4	20.7612	16.609	6
405	15 Fr	45		2.2		15.2249		1
406	15 Fr	53		2.1		14.5329		3
407	17 Fr	51		3.9		21.0811		3
815	17 Fr	76	50	3	3	16.2162	16.2162	4
408	17 Fr	70		2.2		11.8919		2
409	17 Fr	100		3.7		20		1
410	15 Fr	235		2.2		15.2249		2
411	15 Fr	92		3.6		24.9135		3
412	15 Fr	132		3.8		26.2976		3
653	17 Fr	804	235	3	3	16.2162	16.2162	5
413	15 Fr	444	240	2.1	2.5	14.5329	17.301	4
414	17 Fr							0
415	15 Fr	124	48	1.9	1.1	13.1488	7.61246	2
416	15 Fr	105		2.9		20.0692		3
417	15 Fr	455	200	3.1	2.6	21.4533	17.9931	16
418	15 Fr	30	39	2.6	2.5	17.9931	17.301	8
419	15 Fr	414	320	2.8	3.3	19.3772	22.8374	17
817	15 Fr	14	35	2.2	2.3	15.2249	15.917	17
421	15 Fr							0
818	17 Fr	23		2.9		15.6757		3
657	15 Fr	61	53	4.8	4.8	33.218	33.218	16
424	17 Fr	57		2.4		12.973		3
819	17 Fr	57		3.4		18.3784		3
425	15 Fr	148		2.9		20.0692		2
427	15 Fr	107		3.3		22.8374		2
428	15 Fr	23	56	2.7	2.1	18.6851	14.5329	4
431	15 Fr							0
822	15 Fr	254		3.7		25.6055		3
432	17 Fr	1982	2129	3.1	2.6	16.7568	14.0541	8
661	15 Fr	99		3		20.7612		1
662	17 Fr							1
1048	15 Fr	78		3.1		21.4533		3
435	15 Fr	34	33	3	3	20.7612	20.7612	33
824	15 Fr							1
436	17 Fr	124		4		21.6216		3
826	15 Fr	115		1.5		10.3806		1
437	17 Fr							0
438	17 Fr	466		5		27.027		3
440	15 Fr							0
443	17 Fr	29		2.5		13.5135		2
1050	15 Fr	98	53	2	1.5	13.8408	10.3806	4
444	17 Fr	38		3		16.2162		3
446	15 Fr	49	62	3.5		24.2215		120
667	15 Fr	29		2.3		15.917		2
830	15 Fr	161		4.6		31.8339		2
449	17 Fr	91	36	3.3	3.3	17.8378	17.8378	5
450	15 Fr							0
1052	17 Fr	207		4.1		22.1622		1
452	17 Fr	1164	502	3.4	2.9	18.3784	15.6757	9
832	17 Fr	916		3.8		20.5405		1
833	17 Fr	1238		5.3		28.6486		1
454	17 Fr							1
455	17 Fr	33	35	3	2.4	16.2162	12.973	6
456	17 Fr	65	25	2.7	2.2	14.5946	11.8919	6
457	17 Fr	74		4		21.6216		2
458	17 Fr	34	32	2.5	2.9	13.5135	15.6757	4
459	15 Fr	38		3.2		22.1453		3
834	17 Fr	876	163	3	1.5	16.2162	8.10811	2
460	17 Fr	413		4.3		23.2432		1
462	15 Fr							0
464	15 Fr	101	67	3.4	2.5	23.5294	17.301	5
465	17 Fr	44	44	3.4	4	18.3784	21.6216	11
466	17 Fr							0
467	17 Fr	71	43	3	3.2	16.2162	17.2973	4
468	17 Fr	137		2.8		15.1351		1
1055	17 Fr	101	94	3.8	3.4	20.5405	18.3784	4
469	17 Fr							1
836	15 Fr	65	71	2.3	1.7	15.917	11.7647	15
470	17 Fr	81		3.6		19.4595		3
471	15 Fr	143	209	3.4	3.2	23.5294	22.1453	2
473	17 Fr	37	44	3	2.2	16.2162	11.8919	5
1060	15 Fr							0
474	17 Fr	78	86	4.9	4.3	26.4865	23.2432	12
838	15 Fr	45	33	2.2	1.4	15.2249	9.68858	2
475	17 Fr	3986	2840	3.8	4.1	20.5405	22.1622	4
476	17 Fr	36	30	3.9	3.9	21.0811	21.0811	6
477	15 Fr	71		2.3		15.917		3
478	17 Fr	39		1.3		7.02703		2
839	17 Fr	103	54	2.6	2.2	14.0541	11.8919	4
1061	15 Fr	110	57	2.6	2.9	17.9931	20.0692	7
479	15 Fr	135	74	2.9	2.6	20.0692	17.9931	5
1062	17 Fr	82	83	4.2	4.4	22.7027	23.7838	8
481	17 Fr	52	104	3	3.2	16.2162	17.2973	7
482	17 Fr	60	91	2.9	2.6	15.6757	14.0541	4
483	17 Fr	299	314	4.1	3.8	22.1622	20.5405	9

## Sheet: Table 5
#	ECMO_type	System	Pump	FHb_pre	FHb_1day
484	VA	DP3 system	DP3
840	VV	Others	DP3	78	32
841	VA	Others	Rotaflow
485	VV	DP3 system	DP3	51
842	VV	Others	DP3	83	98
1	VV	Cardiohelp HLS	Cardiohelp	745	724
2	VA	Cardiohelp HLS	Cardiohelp
894	VA	PLS	Rotaflow		333
486	VV	DP3 system	DP3	866	71
895	VA	PLS	Rotaflow	405	71
487	VA	DP3 system	DP3		97
896	VV	PLS	Rotaflow		62
488	VV	DP3 system	DP3	291	61
843	VA	Others	Rotaflow		145
3	VV	Cardiohelp HLS	Cardiohelp	398	52
489	VA	DP3 system	DP3	388	263
4	VA	Cardiohelp HLS	Cardiohelp		37
673	VV	Life-Box	Revolution	218	92
5	VA	Cardiohelp HLS	Cardiohelp	274	204
897	VA	PLS	Rotaflow		459
844	VV	Others	DP3	1019	89
490	VV	DP3 system	DP3	69	885
674	VV	Life-Box	Revolution	67	52
898	VV	PLS	Rotaflow		118
491	VV	DP3 system	DP3	40	73
899	VV	PLS	Rotaflow	40	40
6	VV	Cardiohelp HLS	Cardiohelp		54
845	VV	Others	Rotaflow		140
900	VA	PLS	Rotaflow	144	38
901	VV	PLS	Rotaflow	2538	1241
902	VA	PLS	Rotaflow	458	79
7	VV	Cardiohelp HLS	Cardiohelp	53	110
8	VA	Cardiohelp HLS	Cardiohelp	298	67
492	VA	DP3 system	DP3
9	VA	Cardiohelp HLS	Cardiohelp		286
10	VV	Cardiohelp HLS	Cardiohelp	176	65
493	VA	DP3 system	DP3		116
903	VV	PLS	Rotaflow	408
846	VA	Others	Rotaflow
11	VV	Cardiohelp HLS	Cardiohelp		322
12	VV	Cardiohelp HLS	Cardiohelp	115	33
13	VA	Cardiohelp HLS	Cardiohelp
847	VV	Others	DP3	62	26
14	VV	Cardiohelp HLS	Cardiohelp	30
904	VV	PLS	Rotaflow		99
494	VA	DP3 system	DP3		321
905	VV	PLS	Rotaflow	466	161
15	VV	Cardiohelp HLS	Cardiohelp		53
906	VA	PLS	Rotaflow	1275	80
495	VA	DP3 system	DP3		149
16	VA	Cardiohelp HLS	Cardiohelp	109
496	VV	DP3 system	DP3	135	34
848	VV	Others	DP3		40
675	VA	Life-Box	Revolution		54
497	VV	DP3 system	DP3
498	VV	DP3 system	DP3	1709	513
17	VA	Cardiohelp HLS	Cardiohelp	74	53
676	VV	Life-Box	Revolution	439	105
18	VV	Cardiohelp HLS	Cardiohelp		47
677	VV	Life-Box	Revolution	286
907	VV	PLS	Rotaflow		66
19	VV	Cardiohelp HLS	Cardiohelp	70	44
908	VV	PLS	Rotaflow	72	102
678	VV	Life-Box	Revolution
20	VA	Cardiohelp HLS	Cardiohelp	55	47
909	VV	PLS	Rotaflow	142	41
679	VV	Life-Box	Revolution	259	156
21	VV	Cardiohelp HLS	Cardiohelp		106
680	VV	Life-Box	Revolution	80	52
910	VA	PLS	Rotaflow	99	60
911	VA	PLS	Rotaflow		434
681	VV	Life-Box	Revolution		43
22	VA	Cardiohelp HLS	Cardiohelp
912	VA	PLS	Rotaflow		85
913	VV	PLS	Rotaflow
23	VA	Cardiohelp HLS	Cardiohelp		63
914	VA	PLS	Rotaflow		81
499	VV	DP3 system	DP3	306	66
915	VV	PLS	Rotaflow	198	210
849	VV	Others	DP3	51	48
500	VA	DP3 system	DP3		56
682	VA	Life-Box	Revolution	51	70
24	VA	Cardiohelp HLS	Cardiohelp	273	107
850	VA	Others	Rotaflow		288
916	VA	PLS	Rotaflow
501	VV	DP3 system	DP3		828
502	VV	DP3 system	DP3	26	40
25	VV	Cardiohelp HLS	Cardiohelp	36	36
503	VV	DP3 system	DP3	48	36
26	VA	Cardiohelp HLS	Cardiohelp	303	105
27	VV	Cardiohelp HLS	Cardiohelp	47	28
917	VV	PLS	Rotaflow	60	25
851	VA	Others	Rotaflow		462
683	VV	Life-Box	Revolution	82
852	VA	Others	Rotaflow	310	45
918	VA	PLS	Rotaflow	64	57
28	VA	Cardiohelp HLS	Cardiohelp	39	51
504	VV	DP3 system	DP3	42	73
919	VA	PLS	Rotaflow	115
684	VV	Life-Box	Revolution	34	35
29	VA	Cardiohelp HLS	Cardiohelp	43	43
505	VV	DP3 system	DP3	65	50
920	VV	PLS	Rotaflow	13	19
685	VV	Life-Box	Revolution	50	40
30	VA	Cardiohelp HLS	Cardiohelp		406
853	VV	Others	DP3	19	79
921	VV	PLS	Rotaflow	56	27
922	VA	PLS	Rotaflow	311	381
506	VA	DP3 system	DP3		48
923	VV	PLS	Rotaflow	54	28
924	VA	PLS	Rotaflow	583	397
507	VV	DP3 system	DP3	30	31
31	VV	Cardiohelp HLS	Cardiohelp	108	108
925	VA	PLS	Rotaflow	315	160
686	VA	Life-Box	Revolution	48	73
32	VV	Cardiohelp HLS	Cardiohelp	72	36
926	VV	PLS	Rotaflow	159	119
508	VV	DP3 system	DP3	62	62
33	VA	Cardiohelp HLS	Cardiohelp	134	161
927	VV	PLS	Rotaflow	120	176
687	VV	Life-Box	Revolution	142	49
854	VA	Others	Rotaflow	110
34	VV	Cardiohelp HLS	Cardiohelp	384	552
928	VV	PLS	Rotaflow	24	24
929	VA	PLS	Rotaflow	16
35	VV	Cardiohelp HLS	Cardiohelp	161	745
930	VV	PLS	Rotaflow	20	43
688	VV	Life-Box	Revolution	58	34
931	VA	PLS	Rotaflow
36	VA	Cardiohelp HLS	Cardiohelp	482
37	VV	Cardiohelp HLS	Cardiohelp	36	14
38	VA	Cardiohelp HLS	Cardiohelp		42
689	VV	Life-Box	Revolution	39	30
509	VV	DP3 system	DP3	546	251
39	VV	Cardiohelp HLS	Cardiohelp	19	20
40	VV	Cardiohelp HLS	Cardiohelp	34	15
510	VV	DP3 system	DP3
690	VV	Life-Box	Revolution	32	18
932	VV	PLS	Rotaflow	40	51
41	VV	Cardiohelp HLS	Cardiohelp	429	259
933	VV	PLS	Rotaflow	35	37
691	VV	Life-Box	Revolution	37	23
511	VV	DP3 system	DP3	54	178
42	VA	Cardiohelp HLS	Cardiohelp	329	400
855	VA	Others	Rotaflow		97
934	VA	PLS	Rotaflow		48
43	VV	Cardiohelp HLS	Cardiohelp	302	159
935	VA	PLS	Rotaflow	101	43
936	VV	PLS	Rotaflow	49	51
44	VV	Cardiohelp HLS	Cardiohelp	13	81
937	VV	PLS	Rotaflow		44
692	VA	Life-Box	Revolution		83
512	VV	DP3 system	DP3	34	44
45	VV	Cardiohelp HLS	Cardiohelp	46	35
693	VA	Life-Box	Revolution	74	156
694	VV	Life-Box	Revolution	33	43
513	VV	DP3 system	DP3	55	56
938	VA	PLS	Rotaflow	228
46	VA	Cardiohelp HLS	Cardiohelp
939	VV	PLS	Rotaflow
47	VA	Cardiohelp HLS	Cardiohelp	57	22
48	VV	Cardiohelp HLS	Cardiohelp	58	69
49	VV	Cardiohelp HLS	Cardiohelp	131	288
695	VV	Life-Box	Revolution	110	43
696	VA	Life-Box	Revolution	391	896
697	VV	Life-Box	Revolution	43	73
50	VV	Cardiohelp HLS	Cardiohelp	50	64
514	VA	DP3 system	DP3		32
940	VA	PLS	Rotaflow		165
51	VV	Cardiohelp HLS	Cardiohelp	1048	1826
941	VA	PLS	Rotaflow	89	45
52	VA	Cardiohelp HLS	Cardiohelp	931	136
53	VA	Cardiohelp HLS	Cardiohelp	405	104
515	VV	DP3 system	DP3	63	63
516	VA	DP3 system	DP3
856	VA	Others	Rotaflow		54
857	VA	Others	Rotaflow
858	VA	Others	Rotaflow	289	67
54	VV	Cardiohelp HLS	Cardiohelp		119
942	VV	PLS	Rotaflow	122	113
859	VA	Others	Rotaflow		1062
517	VV	DP3 system	DP3	82	98
55	VA	Cardiohelp HLS	Cardiohelp	407	268.5
860	VV	Others	DP3	60	50
56	VA	Cardiohelp HLS	Cardiohelp	99
57	VA	Cardiohelp HLS	Cardiohelp	357	107
58	VA	Cardiohelp HLS	Cardiohelp		86
698	VA	Life-Box	Revolution
518	VA	DP3 system	DP3	76	351
59	VA	Cardiohelp HLS	Cardiohelp	227	136
699	VV	Life-Box	Revolution	53	50
519	VV	DP3 system	DP3	46	31
60	VA	Cardiohelp HLS	Cardiohelp	555	73
61	VV	Cardiohelp HLS	Cardiohelp	104	88
861	VA	Others	Rotaflow	47
520	VA	DP3 system	DP3	224	361
521	VV	DP3 system	DP3	87	179
862	VV	Others	Rotaflow	189	120
863	VA	Others	Rotaflow	2409	947
700	VV	Life-Box	Revolution	134	65
864	VA	Others	Rotaflow	65	88
62	VA	Cardiohelp HLS	Cardiohelp	212	68
701	VA	Life-Box	Revolution	190	57
943	VV	PLS	Rotaflow		78
63	VA	Cardiohelp HLS	Cardiohelp		163
522	VA	DP3 system	DP3	98	138
865	VA	Others	Rotaflow	85	74
64	VA	Cardiohelp HLS	Cardiohelp	131	131
944	VA	PLS	Rotaflow		509
945	VA	PLS	Rotaflow	681	136
65	VA	Cardiohelp HLS	Cardiohelp	274	197
946	VA	PLS	Rotaflow		952
947	VA	PLS	Rotaflow		165
66	VA	Cardiohelp HLS	Cardiohelp		178
702	VV	Life-Box	Revolution	55	57
523	VV	DP3 system	DP3	149	193
948	VA	PLS	Rotaflow	275	113
949	VV	PLS	Rotaflow	454	59
703	VA	Life-Box	Revolution	373	689
950	VV	PLS	Rotaflow	108	45
524	VA	DP3 system	DP3		73
67	VA	Cardiohelp HLS	Cardiohelp	38	42
704	VV	Life-Box	Revolution	64	45
525	VV	DP3 system	DP3	69	43
951	VA	PLS	Rotaflow	98	42
705	VA	Life-Box	Revolution
706	VV	Life-Box	Revolution	72	272
952	VA	PLS	Rotaflow	213	243
526	VA	DP3 system	DP3	55	26
707	VA	Life-Box	Revolution		777
68	VV	Cardiohelp HLS	Cardiohelp	135	44
69	VV	Cardiohelp HLS	Cardiohelp	814	203
953	VA	PLS	Rotaflow		74
954	VA	PLS	Rotaflow	108
708	VV	Life-Box	Revolution	50	26
70	VV	Cardiohelp HLS	Cardiohelp		112
71	VV	Cardiohelp HLS	Cardiohelp	219	76
955	VA	PLS	Rotaflow	1119
956	VV	PLS	Rotaflow		807
709	VV	Life-Box	Revolution	190	87
527	VV	DP3 system	DP3	1429	925
710	VV	Life-Box	Revolution	95	352
957	VA	PLS	Rotaflow	32	106
528	VA	DP3 system	DP3		43
711	VV	Life-Box	Revolution		189
712	VV	Life-Box	Revolution	114	34
72	VA	Cardiohelp HLS	Cardiohelp	448
73	VV	Cardiohelp HLS	Cardiohelp		90
713	VV	Life-Box	Revolution	54	56
714	VV	Life-Box	Revolution	122	102
74	VV	Cardiohelp HLS	Cardiohelp
529	VV	DP3 system	DP3	108	108
75	VA	Cardiohelp HLS	Cardiohelp		516
76	VV	Cardiohelp HLS	Cardiohelp	175	125
530	VA	DP3 system	DP3	138	93
77	VV	Cardiohelp HLS	Cardiohelp	94	61
531	VV	DP3 system	DP3		62
958	VV	PLS	Rotaflow		37
532	VV	DP3 system	DP3	64	64
78	VA	Cardiohelp HLS	Cardiohelp	271	118
533	VV	DP3 system	DP3	193	102
534	VV	DP3 system	DP3	75	102
79	VV	Cardiohelp HLS	Cardiohelp	157	153
959	VA	PLS	Rotaflow	233	591
535	VV	DP3 system	DP3	45	80
80	VA	Cardiohelp HLS	Cardiohelp	269	261
536	VV	DP3 system	DP3	107	129
715	VV	Life-Box	Revolution		67
81	VV	Cardiohelp HLS	Cardiohelp	53	41
82	VV	Cardiohelp HLS	Cardiohelp	35	107
537	VV	DP3 system	DP3	334	217
83	VV	Cardiohelp HLS	Cardiohelp	123	401
84	VV	Cardiohelp HLS	Cardiohelp	88	64
960	VA	PLS	Rotaflow
716	VV	Life-Box	Revolution	37	76
961	VA	PLS	Rotaflow		30
962	VV	PLS	Rotaflow	51	58
85	VV	Cardiohelp HLS	Cardiohelp	216	106
86	VA	Cardiohelp HLS	Cardiohelp		67
87	VV	Cardiohelp HLS	Cardiohelp
538	VV	DP3 system	DP3	244	48
539	VV	DP3 system	DP3		79
963	VV	PLS	Rotaflow		118
540	VV	DP3 system	DP3	50	51
866	VA	Others	Rotaflow	80	42
717	VV	Life-Box	Revolution	60	42
88	VA	Cardiohelp HLS	Cardiohelp		548
964	VA	PLS	Rotaflow
541	VV	DP3 system	DP3	77	73
89	VV	Cardiohelp HLS	Cardiohelp		55
90	VA	Cardiohelp HLS	Cardiohelp		105
91	VV	Cardiohelp HLS	Cardiohelp
718	VV	Life-Box	Revolution	801	413
542	VA	DP3 system	DP3	319	37
719	VV	Life-Box	Revolution		50
92	VV	Cardiohelp HLS	Cardiohelp		64
867	VA	Others	Rotaflow
93	VA	Cardiohelp HLS	Cardiohelp	326	151
543	VV	DP3 system	DP3		241
868	VA	Others	Rotaflow
720	VV	Life-Box	Revolution	74	74
94	VA	Cardiohelp HLS	Cardiohelp	177
95	VA	Cardiohelp HLS	Cardiohelp	1213	78
721	VA	Life-Box	Revolution	412	98
965	VV	PLS	Rotaflow	278	92
96	VA	Cardiohelp HLS	Cardiohelp	136	169
544	VA	DP3 system	DP3	144	47
966	VV	PLS	Rotaflow		989
967	VA	PLS	Rotaflow		75
722	VV	Life-Box	Revolution	97	84
968	VV	PLS	Rotaflow	162	66
545	VV	DP3 system	DP3	273	402
723	VV	Life-Box	Revolution	207	368
97	VV	Cardiohelp HLS	Cardiohelp	151	310
546	VV	DP3 system	DP3		60
869	VV	Others	HemoLung	120	1049
98	VV	Cardiohelp HLS	Cardiohelp	23	120
99	VA	Cardiohelp HLS	Cardiohelp	226	58
870	VV	Others	Rotaflow	45	51
724	VA	Life-Box	Revolution
725	VV	Life-Box	Revolution	98	66
100	VV	Cardiohelp HLS	Cardiohelp	600	910
547	VV	DP3 system	DP3	100	61
548	VV	DP3 system	DP3	49	41
101	VA	Cardiohelp HLS	Cardiohelp	1258	866
549	VA	DP3 system	DP3		55
969	VV	PLS	Rotaflow	99	100
871	VA	Others	Rotaflow	529
872	VA	Others	Rotaflow	1711
550	VA	DP3 system	DP3	126	126
873	VA	Others	Rotaflow	124
726	VV	Life-Box	Revolution	78	58
970	VV	PLS	Rotaflow	138	67
102	VA	Cardiohelp HLS	Cardiohelp	547	109
727	VA	Life-Box	Revolution	989	845
874	VV	Others	HemoLung	99	1011
875	VA	Others	Rotaflow	725	145
876	VA	Others	Rotaflow	575	270
103	VA	Cardiohelp HLS	Cardiohelp		91
728	VA	Life-Box	Revolution	281	292
877	VA	Others	Rotaflow		117
104	VA	Cardiohelp HLS	Cardiohelp	267
105	VV	Cardiohelp HLS	Cardiohelp	146	89
106	VA	Cardiohelp HLS	Cardiohelp	79	24
551	VV	DP3 system	DP3		15
552	VV	DP3 system	DP3	45	43
729	VV	Life-Box	Revolution	72	42
107	VA	Cardiohelp HLS	Cardiohelp	274	28
553	VV	DP3 system	DP3	64	76
554	VA	DP3 system	DP3	1755	354
108	VV	Cardiohelp HLS	Cardiohelp	197	177
109	VA	Cardiohelp HLS	Cardiohelp	523
555	VV	DP3 system	DP3	67	66
730	VV	Life-Box	Revolution	34	75
971	VV	PLS	Rotaflow	80	47
972	VV	PLS	Rotaflow	167	73
731	VV	Life-Box	Revolution		48
556	VV	DP3 system	DP3	160	111
557	VV	DP3 system	DP3	206	189
110	VA	Cardiohelp HLS	Cardiohelp	440	420
111	VA	Cardiohelp HLS	Cardiohelp	245	314
732	VA	Life-Box	Revolution		458
558	VA	DP3 system	DP3	19
112	VV	Cardiohelp HLS	Cardiohelp		113
113	VA	Cardiohelp HLS	Cardiohelp		153
559	VA	DP3 system	DP3	129	51
733	VA	Life-Box	Revolution	1003	150
560	VV	DP3 system	DP3	156	97
734	VV	Life-Box	Revolution	661	306
561	VV	DP3 system	DP3	38	118
114	VV	Cardiohelp HLS	Cardiohelp	97	55
115	VA	Cardiohelp HLS	Cardiohelp	586	72
735	VV	Life-Box	Revolution		758
736	VV	Life-Box	Revolution		55
878	VA	Others	Rotaflow	2607	947
562	VA	DP3 system	DP3		1140
973	VA	PLS	Rotaflow
116	VV	Cardiohelp HLS	Cardiohelp	42	66
117	VA	Cardiohelp HLS	Cardiohelp	1018	214
563	VV	DP3 system	DP3	851	62
737	VV	Life-Box	Revolution	88	75
118	VA	Cardiohelp HLS	Cardiohelp	1665	284
564	VA	DP3 system	DP3	249	173
119	VA	Cardiohelp HLS	Cardiohelp
120	VA	Cardiohelp HLS	Cardiohelp	1191	89
121	VA	Cardiohelp HLS	Cardiohelp	52	83
565	VA	DP3 system	DP3	124	125
122	VA	Cardiohelp HLS	Cardiohelp	102	67
738	VV	Life-Box	Revolution	156	63
974	VV	PLS	Rotaflow	288	50
566	VV	DP3 system	DP3	69	91
123	VA	Cardiohelp HLS	Cardiohelp	868	62
124	VV	Cardiohelp HLS	Cardiohelp	79	26
125	VA	Cardiohelp HLS	Cardiohelp	167	58
126	VA	Cardiohelp HLS	Cardiohelp	90	118
127	VA	Cardiohelp HLS	Cardiohelp	202	67
975	VA	PLS	Rotaflow	820	748
567	VV	DP3 system	DP3	267	283
128	VA	Cardiohelp HLS	Cardiohelp
129	VA	Cardiohelp HLS	Cardiohelp	214	519
130	VV	Cardiohelp HLS	Cardiohelp	88	83
568	VV	DP3 system	DP3	305
976	VA	PLS	Rotaflow	146	626
569	VV	DP3 system	DP3	66	96
131	VA	Cardiohelp HLS	Cardiohelp	34	94
739	VA	Life-Box	Revolution	134	65
132	VA	Cardiohelp HLS	Cardiohelp	1513	108
133	VV	Cardiohelp HLS	Cardiohelp	101	41
570	VV	DP3 system	DP3	35	46
134	VV	Cardiohelp HLS	Cardiohelp	150	90
135	VV	Cardiohelp HLS	Cardiohelp	132	132
136	VA	Cardiohelp HLS	Cardiohelp	873
137	VA	Cardiohelp HLS	Cardiohelp	698
977	VV	PLS	Rotaflow		106
978	VA	PLS	Rotaflow	913	359
138	VV	Cardiohelp HLS	Cardiohelp	151	96
139	VA	Cardiohelp HLS	Cardiohelp	1016
140	VA	Cardiohelp HLS	Cardiohelp	255	94
141	VA	Cardiohelp HLS	Cardiohelp	28	50
571	VV	DP3 system	DP3	54	94
142	VV	Cardiohelp HLS	Cardiohelp	172	106
572	VV	DP3 system	DP3	108	36
143	VV	Cardiohelp HLS	Cardiohelp	39	106
573	VV	DP3 system	DP3	536	464
740	VV	Life-Box	Revolution	454
144	VV	Cardiohelp HLS	Cardiohelp	233	68
145	VA	Cardiohelp HLS	Cardiohelp	118	100
741	VV	Life-Box	Revolution	194	66
879	VV	Others	Rotaflow	50	41
979	VV	PLS	Rotaflow	61	60
980	VV	PLS	Rotaflow	69	69
146	VA	Cardiohelp HLS	Cardiohelp	946	56
742	VA	Life-Box	Revolution	270	202
981	VV	PLS	Rotaflow	232	82
147	VA	Cardiohelp HLS	Cardiohelp	357	99
148	VV	Cardiohelp HLS	Cardiohelp	70	236
743	VV	Life-Box	Revolution	881	164
149	VV	Cardiohelp HLS	Cardiohelp	43	139
574	VV	DP3 system	DP3	189	207
575	VV	DP3 system	DP3	78	45
150	VA	Cardiohelp HLS	Cardiohelp	564
744	VV	Life-Box	Revolution	80	87
151	VA	Cardiohelp HLS	Cardiohelp	1077	102
982	VA	PLS	Rotaflow	61	63
152	VA	Cardiohelp HLS	Cardiohelp	163	108
576	VV	DP3 system	DP3	92	246
153	VA	Cardiohelp HLS	Cardiohelp	672	437
154	VA	Cardiohelp HLS	Cardiohelp
983	VV	PLS	Rotaflow	540	540
155	VA	Cardiohelp HLS	Cardiohelp	785
577	VA	DP3 system	DP3	49	49
578	VA	DP3 system	DP3	76	71
745	VA	Life-Box	Revolution	282	207
880	VV	Others	HemoLung	153	84
156	VA	Cardiohelp HLS	Cardiohelp	868	299
157	VA	Cardiohelp HLS	Cardiohelp		228
158	VA	Cardiohelp HLS	Cardiohelp	802	696
159	VA	Cardiohelp HLS	Cardiohelp	99	141
579	VV	DP3 system	DP3	13	14
160	VA	Cardiohelp HLS	Cardiohelp		13
161	VA	Cardiohelp HLS	Cardiohelp	573	43
580	VA	DP3 system	DP3	991	366
162	VA	Cardiohelp HLS	Cardiohelp	98	63
746	VA	Life-Box	Revolution	573	51
163	VA	Cardiohelp HLS	Cardiohelp	194	45
747	VA	Life-Box	Revolution	80	42
581	VA	DP3 system	DP3		48
164	VA	Cardiohelp HLS	Cardiohelp		39
165	VV	Cardiohelp HLS	Cardiohelp	415	121
984	VA	PLS	Rotaflow	58	25
166	VA	Cardiohelp HLS	Cardiohelp	681	154
582	VA	DP3 system	DP3	717
583	VA	DP3 system	DP3	37	37
748	VV	Life-Box	Revolution	237	59
167	VV	Cardiohelp HLS	Cardiohelp	79	206
985	VA	PLS	Rotaflow	285	56
749	VA	Life-Box	Revolution	102	624
750	VA	Life-Box	Revolution	39	34
751	VV	Life-Box	Revolution	46	42
168	VA	Cardiohelp HLS	Cardiohelp	475
584	VA	DP3 system	DP3	72	69
169	VV	Cardiohelp HLS	Cardiohelp	38
170	VA	Cardiohelp HLS	Cardiohelp	40	64
986	VA	PLS	Rotaflow	158	54
987	VV	PLS	Rotaflow	148	73
585	VV	DP3 system	DP3	13	17
752	VV	Life-Box	Revolution	46	20
171	VA	Cardiohelp HLS	Cardiohelp	542	2020
172	VA	Cardiohelp HLS	Cardiohelp	47	77
173	VA	Cardiohelp HLS	Cardiohelp	557	46
988	VA	PLS	Rotaflow	823
174	VA	Cardiohelp HLS	Cardiohelp	1009	385
175	VV	Cardiohelp HLS	Cardiohelp	39	59
989	VA	PLS	Rotaflow	787	522
753	VA	Life-Box	Revolution	672
176	VA	Cardiohelp HLS	Cardiohelp	179	230
177	VA	Cardiohelp HLS	Cardiohelp	896	39
586	VV	DP3 system	DP3	112	112
881	VA	Others	Rotaflow	659	219
754	VA	Life-Box	Revolution	229	121
178	VA	Cardiohelp HLS	Cardiohelp	522	51
990	VA	PLS	Rotaflow		866
179	VA	Cardiohelp HLS	Cardiohelp	419	966
587	VV	DP3 system	DP3	316	276
180	VA	Cardiohelp HLS	Cardiohelp	490	37
588	VV	DP3 system	DP3	101	21
991	VA	PLS	Rotaflow	420	49
992	VA	PLS	Rotaflow	148	59
589	VV	DP3 system	DP3	189	189
181	VV	Cardiohelp HLS	Cardiohelp	109	59
882	VV	Others	DP3	43	27
182	VA	Cardiohelp HLS	Cardiohelp	81	51
183	VA	Cardiohelp HLS	Cardiohelp	121	260
184	VV	Cardiohelp HLS	Cardiohelp	223	97
993	VV	PLS	Rotaflow	26	26
185	VA	Cardiohelp HLS	Cardiohelp	42	28
883	VV	Others	DP3	35	28
590	VV	DP3 system	DP3	112	58
186	VV	Cardiohelp HLS	Cardiohelp	408	42
187	VA	Cardiohelp HLS	Cardiohelp	53	58
591	VV	DP3 system	DP3	48	33
188	VA	Cardiohelp HLS	Cardiohelp	343	248
189	VA	Cardiohelp HLS	Cardiohelp	57	24
592	VV	DP3 system	DP3	117	131
190	VA	Cardiohelp HLS	Cardiohelp	107	70
593	VA	DP3 system	DP3	60	46
191	VA	Cardiohelp HLS	Cardiohelp	74	59
192	VA	Cardiohelp HLS	Cardiohelp	55	94
193	VA	Cardiohelp HLS	Cardiohelp	113	160
594	VA	DP3 system	DP3	48	40
755	VV	Life-Box	Revolution	87	64
194	VV	Cardiohelp HLS	Cardiohelp	349	97
994	VV	PLS	Rotaflow	82	82
595	VA	DP3 system	DP3	37	296
995	VA	PLS	Rotaflow	463
884	VV	Others	DP3	140	95
596	VV	DP3 system	DP3
996	VV	PLS	Rotaflow	52	51
195	VV	Cardiohelp HLS	Cardiohelp	101	99
196	VV	Cardiohelp HLS	Cardiohelp	60	44
997	VA	PLS	Rotaflow	343	31
597	VA	DP3 system	DP3	276	93
197	VV	Cardiohelp HLS	Cardiohelp	22	19
198	VA	Cardiohelp HLS	Cardiohelp	325	182
199	VA	Cardiohelp HLS	Cardiohelp	74	75
756	VA	Life-Box	Revolution	29	29
200	VA	Cardiohelp HLS	Cardiohelp	67	116
201	VV	Cardiohelp HLS	Cardiohelp	39	22
998	VA	PLS	Rotaflow	233	58.5
202	VA	Cardiohelp HLS	Cardiohelp	655	106
203	VA	Cardiohelp HLS	Cardiohelp	227	103
204	VV	Cardiohelp HLS	Cardiohelp	30	60
757	VA	Life-Box	Revolution	89	30
205	VA	Cardiohelp HLS	Cardiohelp	849	60
598	VV	DP3 system	DP3	75	43
999	VV	PLS	Rotaflow	160	176
206	VV	Cardiohelp HLS	Cardiohelp	85	58
1000	VA	PLS	Rotaflow	18	36
758	VA	Life-Box	Revolution	642
207	VA	Cardiohelp HLS	Cardiohelp	783	461
208	VA	Cardiohelp HLS	Cardiohelp	89	84
885	VV	Others	Rotaflow	87	27
209	VA	Cardiohelp HLS	Cardiohelp	78
210	VA	Cardiohelp HLS	Cardiohelp	349	35
211	VA	Cardiohelp HLS	Cardiohelp	683	45
212	VV	Cardiohelp HLS	Cardiohelp	76	60
213	VA	Cardiohelp HLS	Cardiohelp	1095	183
214	VV	Cardiohelp HLS	Cardiohelp	109	58
886	VA	Others	Rotaflow	260	42
759	VV	Life-Box	Revolution	166	195
215	VA	Cardiohelp HLS	Cardiohelp	195	42
599	VV	DP3 system	DP3	124	171
760	VV	Life-Box	Revolution	157	33
216	VA	Cardiohelp HLS	Cardiohelp	571	32
600	VV	DP3 system	DP3	38	21
1001	VV	PLS	Rotaflow	52	29
761	VV	Life-Box	Revolution	38	33
887	VA	Others	Rotaflow	93	35
217	VA	Cardiohelp HLS	Cardiohelp	477	65
762	VA	Life-Box	Revolution	44	41
218	VA	Cardiohelp HLS	Cardiohelp	291	204
1002	VA	PLS	Rotaflow	422	59
888	VA	Others	Rotaflow	59	45
219	VA	Cardiohelp HLS	Cardiohelp	264	69
763	VA	Life-Box	Revolution	599	222
220	VV	Cardiohelp HLS	Cardiohelp	38	34
221	VV	Cardiohelp HLS	Cardiohelp	2456	678
222	VA	Cardiohelp HLS	Cardiohelp	38	27
601	VV	DP3 system	DP3	117	43
223	VA	Cardiohelp HLS	Cardiohelp	279	40
224	VV	Cardiohelp HLS	Cardiohelp	78	43
225	VV	Cardiohelp HLS	Cardiohelp	117	64
226	VA	Cardiohelp HLS	Cardiohelp	618	859
764	VA	Life-Box	Revolution	161	58
765	VV	Life-Box	Revolution	163	40
227	VA	Cardiohelp HLS	Cardiohelp	335	41
1003	VA	PLS	Rotaflow	868	69
766	VV	Life-Box	Revolution	25	30
602	VV	DP3 system	DP3	56	34
228	VA	Cardiohelp HLS	Cardiohelp	1397	132
889	VA	Others	Rotaflow	500	293
1004	VV	PLS	Rotaflow	43	80
229	VA	Cardiohelp HLS	Cardiohelp	585	463
230	VA	Cardiohelp HLS	Cardiohelp	138	123
603	VV	DP3 system	DP3	105	48
1005	VV	PLS	Rotaflow	27	40
231	VV	Cardiohelp HLS	Cardiohelp	73	76
604	VV	DP3 system	DP3	113	62
232	VV	Cardiohelp HLS	Cardiohelp	53	39
890	VV	Others	DP3	68
767	VV	Life-Box	Revolution	36	93
605	VV	DP3 system	DP3	241	64
606	VV	DP3 system	DP3	67	146
1006	VA	PLS	Rotaflow	64	31
233	VA	Cardiohelp HLS	Cardiohelp	33	40
1007	VV	PLS	Rotaflow	31	54
234	VA	Cardiohelp HLS	Cardiohelp	48	50
768	VV	Life-Box	Revolution	202	67
235	VV	Cardiohelp HLS	Cardiohelp	36
236	VA	Cardiohelp HLS	Cardiohelp	107	32
1008	VA	PLS	Rotaflow	35	23
237	VV	Cardiohelp HLS	Cardiohelp	46	108
607	VV	DP3 system	DP3		85
769	VV	Life-Box	Revolution	41	31
238	VA	Cardiohelp HLS	Cardiohelp	251
239	VA	Cardiohelp HLS	Cardiohelp	502	58
240	VV	Cardiohelp HLS	Cardiohelp
241	VA	Cardiohelp HLS	Cardiohelp	326	285
242	VA	Cardiohelp HLS	Cardiohelp	57	74
608	VA	DP3 system	DP3	148	48
609	VV	DP3 system	DP3	40	27
770	VA	Life-Box	Revolution	29	52
243	VA	Cardiohelp HLS	Cardiohelp	38	24
891	VA	Others	Rotaflow	167	89
244	VA	Cardiohelp HLS	Cardiohelp	439	36
245	VA	Cardiohelp HLS	Cardiohelp	266	72
246	VA	Cardiohelp HLS	Cardiohelp	63	74
1009	VA	PLS	Rotaflow	138
247	VA	Cardiohelp HLS	Cardiohelp	133	51
610	VV	DP3 system	DP3	46	26
248	VA	Cardiohelp HLS	Cardiohelp	143	20
249	VA	Cardiohelp HLS	Cardiohelp	117
250	VA	Cardiohelp HLS	Cardiohelp	57	76
251	VV	Cardiohelp HLS	Cardiohelp	1027	200
252	VV	Cardiohelp HLS	Cardiohelp	93	143
1010	VA	PLS	Rotaflow	56	70
771	VV	Life-Box	Revolution	56	55
1011	VA	PLS	Rotaflow	281	68
772	VA	Life-Box	Revolution	92	119
253	VA	Cardiohelp HLS	Cardiohelp	179	179
611	VV	DP3 system	DP3	20	28
254	VA	Cardiohelp HLS	Cardiohelp	193	140
255	VA	Cardiohelp HLS	Cardiohelp	156	170
256	VA	Cardiohelp HLS	Cardiohelp	138	389
257	VA	Cardiohelp HLS	Cardiohelp	221	345
612	VV	DP3 system	DP3	37	27
258	VA	Cardiohelp HLS	Cardiohelp	89	158
259	VA	Cardiohelp HLS	Cardiohelp	67	67
1012	VV	PLS	Rotaflow	99	78
260	VV	Cardiohelp HLS	Cardiohelp	57	57
773	VA	Life-Box	Revolution	213	51
261	VV	Cardiohelp HLS	Cardiohelp	54	55
892	VA	Others	Rotaflow	17	489
262	VA	Cardiohelp HLS	Cardiohelp	1183	693
613	VA	DP3 system	DP3	675	21
774	VA	Life-Box	Revolution	65	93
614	VV	DP3 system	DP3	412	448
263	VA	Cardiohelp HLS	Cardiohelp	407	65
264	VV	Cardiohelp HLS	Cardiohelp	119	100
265	VA	Cardiohelp HLS	Cardiohelp	78	89
266	VA	Cardiohelp HLS	Cardiohelp	293	51
267	VV	Cardiohelp HLS	Cardiohelp	76	67
268	VA	Cardiohelp HLS	Cardiohelp	131	142
1013	VA	PLS	Rotaflow	220	204
269	VA	Cardiohelp HLS	Cardiohelp	367	33
615	VV	DP3 system	DP3	259	78
270	VV	Cardiohelp HLS	Cardiohelp	30	30
1014	VA	PLS	Rotaflow
616	VV	DP3 system	DP3	71	273
617	VV	DP3 system	DP3	82	40
271	VA	Cardiohelp HLS	Cardiohelp	200	200
775	VA	Life-Box	Revolution	242	98
272	VA	Cardiohelp HLS	Cardiohelp	127	37
273	VA	Cardiohelp HLS	Cardiohelp	174	199
274	VA	Cardiohelp HLS	Cardiohelp	435	51
1015	VA	PLS	Rotaflow	207	203
275	VV	Cardiohelp HLS	Cardiohelp	457	747
276	VV	Cardiohelp HLS	Cardiohelp	50	69
776	VA	Life-Box	Revolution	472	133
277	VA	Cardiohelp HLS	Cardiohelp	157	28
278	VA	Cardiohelp HLS	Cardiohelp	355	753
1016	VV	PLS	Rotaflow	55	47
279	VA	Cardiohelp HLS	Cardiohelp	494
777	VV	Life-Box	Revolution	49	35
280	VA	Cardiohelp HLS	Cardiohelp	937	636
281	VA	Cardiohelp HLS	Cardiohelp	904
282	VA	Cardiohelp HLS	Cardiohelp	30	28
1017	VV	PLS	Rotaflow	41	26
283	VA	Cardiohelp HLS	Cardiohelp	67	54
284	VV	Cardiohelp HLS	Cardiohelp	93	125
778	VA	Life-Box	Revolution	112	87
285	VA	Cardiohelp HLS	Cardiohelp	198	188
286	VA	Cardiohelp HLS	Cardiohelp	48	510
287	VA	Cardiohelp HLS	Cardiohelp
288	VV	Cardiohelp HLS	Cardiohelp	88	50
1018	VV	PLS	Rotaflow	38	56
289	VA	Cardiohelp HLS	Cardiohelp
779	VV	Life-Box	Revolution	66	30
290	VA	Cardiohelp HLS	Cardiohelp	136	59
291	VA	Cardiohelp HLS	Cardiohelp	217	39
292	VA	Cardiohelp HLS	Cardiohelp	37	214
293	VA	Cardiohelp HLS	Cardiohelp	43	43
618	VV	DP3 system	DP3	56	108
780	VV	Life-Box	Revolution	25	47
1019	VA	PLS	Rotaflow	904	48
294	VA	Cardiohelp HLS	Cardiohelp
295	VA	Cardiohelp HLS	Cardiohelp	458	118
296	VA	Cardiohelp HLS	Cardiohelp
297	VA	Cardiohelp HLS	Cardiohelp	75	327
1020	VA	PLS	Rotaflow
781	VA	Life-Box	Revolution	216	221
1021	VA	PLS	Rotaflow	3819	1465
1022	VV	PLS	Rotaflow	40	40
298	VV	Cardiohelp HLS	Cardiohelp	38	52
619	VV	DP3 system	DP3	130	35
299	VA	Cardiohelp HLS	Cardiohelp	647	55
300	VA	Cardiohelp HLS	Cardiohelp	475	69
782	VV	Life-Box	Revolution	104	85
783	VA	Life-Box	Revolution	1873	97
301	VA	Cardiohelp HLS	Cardiohelp	285	51
620	VV	DP3 system	DP3	50	47
302	VA	Cardiohelp HLS	Cardiohelp	291	60
303	VA	Cardiohelp HLS	Cardiohelp	280	75
621	VA	DP3 system	DP3	144	132
304	VV	Cardiohelp HLS	Cardiohelp	79	56
622	VV	DP3 system	DP3	116	256
784	VA	Life-Box	Revolution	129	103
305	VA	Cardiohelp HLS	Cardiohelp	362	51
623	VV	DP3 system	DP3	112	173
306	VA	Cardiohelp HLS	Cardiohelp	250	33
624	VA	DP3 system	DP3	217	140
307	VA	Cardiohelp HLS	Cardiohelp	102	158
308	VA	Cardiohelp HLS	Cardiohelp	374
309	VA	Cardiohelp HLS	Cardiohelp	262	52
1023	VA	PLS	Rotaflow	201	183
1024	VA	PLS	Rotaflow	619	1555
310	VA	Cardiohelp HLS	Cardiohelp	385	51
1025	VA	PLS	Rotaflow	201	147
311	VA	Cardiohelp HLS	Cardiohelp	39	39
785	VV	Life-Box	Revolution	15	35
625	VV	DP3 system	DP3	89	67
312	VA	Cardiohelp HLS	Cardiohelp	176	106
313	VA	Cardiohelp HLS	Cardiohelp	40	54
314	VA	Cardiohelp HLS	Cardiohelp	804	25
315	VA	Cardiohelp HLS	Cardiohelp	139	68
626	VV	DP3 system	DP3	35	35
316	VA	Cardiohelp HLS	Cardiohelp	100	49
317	VA	Cardiohelp HLS	Cardiohelp		34
318	VA	Cardiohelp HLS	Cardiohelp	474	55
319	VA	Cardiohelp HLS	Cardiohelp	901	179
320	VV	Cardiohelp HLS	Cardiohelp	47	21
321	VA	Cardiohelp HLS	Cardiohelp	230	44
1026	VA	PLS	Rotaflow	403	65
786	VA	Life-Box	Revolution	250	349
787	VA	Life-Box	Revolution	410	72
322	VA	Cardiohelp HLS	Cardiohelp
788	VV	Life-Box	Revolution	62	41
323	VA	Cardiohelp HLS	Cardiohelp	48	28
324	VA	Cardiohelp HLS	Cardiohelp	60	64
789	VA	Life-Box	Revolution	941	551
325	VA	Cardiohelp HLS	Cardiohelp	35	29
627	VV	DP3 system	DP3	222	35
326	VA	Cardiohelp HLS	Cardiohelp
327	VA	Cardiohelp HLS	Cardiohelp	242
328	VA	Cardiohelp HLS	Cardiohelp	430	1130
329	VA	Cardiohelp HLS	Cardiohelp	270	40
330	VV	Cardiohelp HLS	Cardiohelp
628	VV	DP3 system	DP3	44	33
629	VA	DP3 system	DP3	124	410
331	VA	Cardiohelp HLS	Cardiohelp	29	85
630	VA	DP3 system	DP3	900	87
332	VA	Cardiohelp HLS	Cardiohelp	115	59
1027	VA	PLS	Rotaflow	933	361
1028	VA	PLS	Rotaflow	227	43
631	VV	DP3 system	DP3	134	63
790	VA	Life-Box	Revolution	266	368
333	VV	Cardiohelp HLS	Cardiohelp
632	VV	DP3 system	DP3	58	39
1029	VA	PLS	Rotaflow	108	101
334	VA	Cardiohelp HLS	Cardiohelp	390	41
791	VV	Life-Box	Revolution	48	49
335	VA	Cardiohelp HLS	Cardiohelp	262	28
633	VA	DP3 system	DP3	61
634	VA	DP3 system	DP3	86	119
336	VA	Cardiohelp HLS	Cardiohelp	451
792	VA	Life-Box	Revolution	28	37
337	VA	Cardiohelp HLS	Cardiohelp	121	117
338	VA	Cardiohelp HLS	Cardiohelp	28	29
793	VA	Life-Box	Revolution	293	151
339	VA	Cardiohelp HLS	Cardiohelp	151
340	VA	Cardiohelp HLS	Cardiohelp	223	162
341	VA	Cardiohelp HLS	Cardiohelp	796	201
1030	VV	PLS	Rotaflow	40	218
635	VV	DP3 system	DP3		73
342	VA	Cardiohelp HLS	Cardiohelp	69	65
1031	VA	PLS	Rotaflow	1031	45
343	VA	Cardiohelp HLS	Cardiohelp	259	25
344	VA	Cardiohelp HLS	Cardiohelp	245
794	VA	Life-Box	Revolution	344	53
345	VV	Cardiohelp HLS	Cardiohelp
1032	VA	PLS	Rotaflow	425	64
346	VA	Cardiohelp HLS	Cardiohelp	194	111
1033	VA	PLS	Rotaflow	553
347	VA	Cardiohelp HLS	Cardiohelp
348	VA	Cardiohelp HLS	Cardiohelp	145	127
349	VA	Cardiohelp HLS	Cardiohelp
795	VA	Life-Box	Revolution	328	440
350	VA	Cardiohelp HLS	Cardiohelp	151	145
351	VA	Cardiohelp HLS	Cardiohelp	550	39
352	VA	Cardiohelp HLS	Cardiohelp	86	47
796	VV	Life-Box	Revolution	31
636	VV	DP3 system	DP3	13	44
353	VA	Cardiohelp HLS	Cardiohelp	49	197
797	VV	Life-Box	Revolution	78	72
354	VA	Cardiohelp HLS	Cardiohelp	311	162
798	VV	Life-Box	Revolution	22	27
355	VA	Cardiohelp HLS	Cardiohelp	519
637	VV	DP3 system	DP3	22	26
356	VV	Cardiohelp HLS	Cardiohelp	40	36
357	VA	Cardiohelp HLS	Cardiohelp	128
799	VA	Life-Box	Revolution	406	37
358	VA	Cardiohelp HLS	Cardiohelp	140	108
359	VA	Cardiohelp HLS	Cardiohelp	85	357
360	VA	Cardiohelp HLS	Cardiohelp	258	84
361	VV	Cardiohelp HLS	Cardiohelp	45	41
800	VA	Life-Box	Revolution	56	46
638	VV	DP3 system	DP3	137	53
362	VA	Cardiohelp HLS	Cardiohelp	166	91
639	VV	DP3 system	DP3	111	105
801	VV	Life-Box	Revolution	208	26
363	VA	Cardiohelp HLS	Cardiohelp	264	65
802	VV	Life-Box	Revolution	26	34
640	VV	DP3 system	DP3	31	27
364	VA	Cardiohelp HLS	Cardiohelp	455	92
365	VA	Cardiohelp HLS	Cardiohelp	64
641	VV	DP3 system	DP3
366	VV	Cardiohelp HLS	Cardiohelp
367	VA	Cardiohelp HLS	Cardiohelp	133	40
1034	VA	PLS	Rotaflow	347	24
642	VA	DP3 system	DP3	91	167
643	VV	DP3 system	DP3	64	23
803	VA	Life-Box	Revolution	281	84
1035	VV	PLS	Rotaflow	202	150
1036	VA	PLS	Rotaflow	60	63
368	VV	Cardiohelp HLS	Cardiohelp	143	56
804	VA	Life-Box	Revolution	79	141
369	VA	Cardiohelp HLS	Cardiohelp	379	278
370	VA	Cardiohelp HLS	Cardiohelp	704	75
805	VV	Life-Box	Revolution	50	31
1037	VV	PLS	Rotaflow	36	22
371	VA	Cardiohelp HLS	Cardiohelp	744
644	VV	DP3 system	DP3	209	122
893	VA	Others	Rotaflow	432	79
372	VA	Cardiohelp HLS	Cardiohelp	410	40
373	VA	Cardiohelp HLS	Cardiohelp	250
374	VA	Cardiohelp HLS	Cardiohelp	373	111
375	VA	Cardiohelp HLS	Cardiohelp	600	36
376	VV	Cardiohelp HLS	Cardiohelp	75	35
377	VA	Cardiohelp HLS	Cardiohelp	609	163
378	VA	Cardiohelp HLS	Cardiohelp	75	67
645	VV	DP3 system	DP3	32	39
806	VV	Life-Box	Revolution	46	42
379	VA	Cardiohelp HLS	Cardiohelp	175	63
380	VA	Cardiohelp HLS	Cardiohelp	165	148
381	VA	Cardiohelp HLS	Cardiohelp	167	31
382	VV	Cardiohelp HLS	Cardiohelp	32	17
383	VA	Cardiohelp HLS	Cardiohelp	120	35
384	VA	Cardiohelp HLS	Cardiohelp	107	26
807	VA	Life-Box	Revolution	829
385	VA	Cardiohelp HLS	Cardiohelp	41	52
646	VV	DP3 system	DP3	25	147
386	VA	Cardiohelp HLS	Cardiohelp	367	71
1038	VV	PLS	Rotaflow	48	24
647	VV	DP3 system	DP3	26	26
387	VA	Cardiohelp HLS	Cardiohelp	84
388	VV	Cardiohelp HLS	Cardiohelp	28	49
389	VA	Cardiohelp HLS	Cardiohelp	55	73
390	VA	Cardiohelp HLS	Cardiohelp	273	45
808	VA	Life-Box	Revolution	774
1039	VV	PLS	Rotaflow	60	74
809	VA	Life-Box	Revolution	920
391	VA	Cardiohelp HLS	Cardiohelp	528	32
648	VV	DP3 system	DP3	248	105
392	VA	Cardiohelp HLS	Cardiohelp
810	VA	Life-Box	Revolution	77	58
393	VA	Cardiohelp HLS	Cardiohelp	116	130
649	VV	DP3 system	DP3	93	50
394	VA	Cardiohelp HLS	Cardiohelp	287	45
650	VV	DP3 system	DP3	38	58
395	VA	Cardiohelp HLS	Cardiohelp
396	VA	Cardiohelp HLS	Cardiohelp	100	74
811	VA	Life-Box	Revolution	473	2173
397	VV	Cardiohelp HLS	Cardiohelp	45	42
651	VV	DP3 system	DP3	117	85
812	VA	Life-Box	Revolution	82	312
398	VA	Cardiohelp HLS	Cardiohelp	56	71
1040	VA	PLS	Rotaflow	26	32
813	VV	Life-Box	Revolution	16	17
399	VV	Cardiohelp HLS	Cardiohelp	29	54
1041	VA	PLS	Rotaflow	224	243
652	VV	DP3 system	DP3	20	24
400	VV	Cardiohelp HLS	Cardiohelp	140	67
401	VA	Cardiohelp HLS	Cardiohelp	1233	37
402	VA	Cardiohelp HLS	Cardiohelp	148
1042	VA	PLS	Rotaflow	33	38
814	VV	Life-Box	Revolution	37	116
403	VA	Cardiohelp HLS	Cardiohelp	35	27
1043	VA	PLS	Rotaflow	1173	290
404	VA	Cardiohelp HLS	Cardiohelp	468	84
405	VA	Cardiohelp HLS	Cardiohelp	173	45
406	VA	Cardiohelp HLS	Cardiohelp	224	53
407	VA	Cardiohelp HLS	Cardiohelp	264	51
815	VA	Life-Box	Revolution	217	76
408	VA	Cardiohelp HLS	Cardiohelp	86	70
409	VA	Cardiohelp HLS	Cardiohelp	110	100
410	VA	Cardiohelp HLS	Cardiohelp	345	235
411	VA	Cardiohelp HLS	Cardiohelp	131	92
412	VA	Cardiohelp HLS	Cardiohelp	352	132
653	VA	DP3 system	DP3	903	804
413	VA	Cardiohelp HLS	Cardiohelp	124	444
414	VA	Cardiohelp HLS	Cardiohelp	824
654	VV	DP3 system	DP3	31	30
816	VV	Life-Box	Revolution	25	74
415	VA	Cardiohelp HLS	Cardiohelp	388	124
416	VA	Cardiohelp HLS	Cardiohelp	285	105
417	VA	Cardiohelp HLS	Cardiohelp	132	455
1044	VA	PLS	Rotaflow	339	43
655	VV	DP3 system	DP3	51	51
418	VA	Cardiohelp HLS	Cardiohelp	21	30
656	VV	DP3 system	DP3	75	60
419	VA	Cardiohelp HLS	Cardiohelp	21	414
817	VA	Life-Box	Revolution	34	14
420	VV	Cardiohelp HLS	Cardiohelp	43	34
421	VA	Cardiohelp HLS	Cardiohelp	663
422	VV	Cardiohelp HLS	Cardiohelp	52	75
818	VA	Life-Box	Revolution	24	23
423	VV	Cardiohelp HLS	Cardiohelp	57	39
657	VA	DP3 system	DP3	67	61
658	VV	DP3 system	DP3	33	40
424	VA	Cardiohelp HLS	Cardiohelp	367	57
819	VA	Life-Box	Revolution	1262	57
425	VA	Cardiohelp HLS	Cardiohelp	82	148
426	VV	Cardiohelp HLS	Cardiohelp	107	37
427	VA	Cardiohelp HLS	Cardiohelp	209	107
1045	VV	PLS	Rotaflow	22	19
820	VV	Life-Box	Revolution	25	50
821	VA	Life-Box	Revolution	95	125
1046	VV	PLS	Rotaflow	27	34
428	VA	Cardiohelp HLS	Cardiohelp	23	23
659	VV	DP3 system	DP3	39	45
1047	VV	PLS	Rotaflow	6	32
660	VA	DP3 system	DP3	817	65
429	VV	Cardiohelp HLS	Cardiohelp	108	91
430	VV	Cardiohelp HLS	Cardiohelp	59	43
431	VA	Cardiohelp HLS	Cardiohelp	433
822	VA	Life-Box	Revolution	30	254
432	VA	Cardiohelp HLS	Cardiohelp	1470	1982
433	VV	Cardiohelp HLS	Cardiohelp	110	51
661	VA	DP3 system	DP3	138	99
662	VA	DP3 system	DP3	262
663	VV	DP3 system	DP3	66
823	VV	Life-Box	Revolution	131	54
664	VV	DP3 system	DP3	29	36
1048	VA	PLS	Rotaflow	1113	78
434	VV	Cardiohelp HLS	Cardiohelp	45	38
435	VA	Cardiohelp HLS	Cardiohelp	67	34
824	VA	Life-Box	Revolution	269
436	VA	Cardiohelp HLS	Cardiohelp	123	124
825	VV	Life-Box	Revolution	30	30
1049	VV	PLS	Rotaflow	23	20
826	VA	Life-Box	Revolution	263	115
437	VA	Cardiohelp HLS	Cardiohelp	767
665	VV	DP3 system	DP3	19	20
438	VA	Cardiohelp HLS	Cardiohelp	870	466
827	VV	Life-Box	Revolution	28	61
439	VV	Cardiohelp HLS	Cardiohelp	74	74
440	VA	Cardiohelp HLS	Cardiohelp	111
441	VV	Cardiohelp HLS	Cardiohelp	114	44
442	VV	Cardiohelp HLS	Cardiohelp	127	32
443	VA	Cardiohelp HLS	Cardiohelp	57	29
1050	VA	PLS	Rotaflow	591	98
828	VV	Life-Box	Revolution	532
444	VA	Cardiohelp HLS	Cardiohelp	180	38
1051	VA	PLS	Rotaflow	665	30
829	VV	Life-Box	Revolution	27	36
666	VV	DP3 system	DP3	194	68
445	VA	Cardiohelp HLS	Cardiohelp	194	47
446	VA	Cardiohelp HLS	Cardiohelp	131	49
447	VV	Cardiohelp HLS	Cardiohelp	23	42
667	VA	DP3 system	DP3	57	29
830	VA	Life-Box	Revolution	498	161
668	VV	DP3 system	DP3	567	41
669	VV	DP3 system	DP3	29	33
670	VV	DP3 system	DP3	55	37
448	VA	Cardiohelp HLS	Cardiohelp	135	41
831	VV	Life-Box	Revolution	46	235
449	VA	Cardiohelp HLS	Cardiohelp	190	91
450	VA	Cardiohelp HLS	Cardiohelp	745
1052	VA	PLS	Rotaflow	125	207
451	VV	Cardiohelp HLS	Cardiohelp	80	50
452	VA	Cardiohelp HLS	Cardiohelp	2275	1164
453	VV	Cardiohelp HLS	Cardiohelp	131	60
832	VA	Life-Box	Revolution	268	916
671	VV	DP3 system	DP3	42	142
833	VA	Life-Box	Revolution	65	1238
454	VA	Cardiohelp HLS	Cardiohelp	268
455	VA	Cardiohelp HLS	Cardiohelp	26	33
456	VA	Cardiohelp HLS	Cardiohelp	358	65
457	VA	Cardiohelp HLS	Cardiohelp	291	74
458	VA	Cardiohelp HLS	Cardiohelp	88	34
459	VA	Cardiohelp HLS	Cardiohelp	203	38
834	VA	Life-Box	Revolution	548	876
1053	VA	PLS	Rotaflow	536	555
460	VA	Cardiohelp HLS	Cardiohelp	506	413
461	VV	Cardiohelp HLS	Cardiohelp	101	90
462	VA	Cardiohelp HLS	Cardiohelp	255
463	VA	Cardiohelp HLS	Cardiohelp	424	38
464	VA	Cardiohelp HLS	Cardiohelp	102	101
465	VA	Cardiohelp HLS	Cardiohelp	66	44
1054	VV	PLS	Rotaflow	26	40
835	VV	Life-Box	Revolution	118	54
466	VA	Cardiohelp HLS	Cardiohelp	289
467	VA	Cardiohelp HLS	Cardiohelp	465	71
468	VA	Cardiohelp HLS	Cardiohelp	130	137
1055	VA	PLS	Rotaflow	60	101
469	VA	Cardiohelp HLS	Cardiohelp	60
1056	VV	PLS	Rotaflow	33	50
1057	VV	PLS	Rotaflow	42	50
836	VA	Life-Box	Revolution	65	65
470	VA	Cardiohelp HLS	Cardiohelp	763	81
837	VV	Life-Box	Revolution	26	28
471	VA	Cardiohelp HLS	Cardiohelp	58	143
1058	VV	PLS	Rotaflow	21	28
1059	VA	PLS	Rotaflow	636	99
472	VV	Cardiohelp HLS	Cardiohelp	728	126
473	VA	Cardiohelp HLS	Cardiohelp	641	37
1060	VA	PLS	Rotaflow	349
474	VA	Cardiohelp HLS	Cardiohelp	40	78
838	VA	Life-Box	Revolution	142	45
475	VA	Cardiohelp HLS	Cardiohelp	3822	3986
476	VA	Cardiohelp HLS	Cardiohelp	228	36
477	VA	Cardiohelp HLS	Cardiohelp	143	71
478	VA	Cardiohelp HLS	Cardiohelp	34	39
839	VA	Life-Box	Revolution	289	103
1061	VA	PLS	Rotaflow	89	110
479	VA	Cardiohelp HLS	Cardiohelp	88	135
480	VA	Cardiohelp HLS	Cardiohelp	55
1062	VA	PLS	Rotaflow	59	82
672	VV	DP3 system	DP3	50	46
481	VA	Cardiohelp HLS	Cardiohelp	24	52
1063	VV	PLS	Rotaflow	35	35
482	VA	Cardiohelp HLS	Cardiohelp	138	60
483	VA	Cardiohelp HLS	Cardiohelp	913	299

## Sheet: Table 6
#	ECMO_type	EMCO time per patient	fHb values per patient	fHb_measurements/day	FHb_above_500 mg/l	PHT	time of PHT
484	VA	7	6	0.857143	No	No
840	VV	6	6	1	No	No
841	VA	5	4	0.8	No	No
485	VV	0	0	0	No	No
842	VV	5	5	1	No	No
1	VV	2	1	0.5	Yes	No
2	VA	4	2	0.5	No	No
894	VA	3	3	1	No	No
486	VV	7	7	1	No	No
895	VA	2	3	1.5	No	No
487	VA	8	6	0.75	Yes	No
896	VV	9	9	1	No	No
488	VV	4	4	1	No	No
843	VA	10	8	0.8	No	No
3	VV	18	17	0.944444	No	Yes	9
489	VA	1	1	1	No	No
4	VA	19	17	0.894737	No	No
673	VV	6	5	0.833333	No	No
5	VA	4	4	1	No	No
897	VA	9	7	0.777778	Yes	No
844	VV	5	5	1	No	No
490	VV	9	9	1	Yes	No
674	VV	27	24	0.888889	No	No
898	VV	7	6	0.857143	No	No
491	VV	70	65	0.928571	No	Yes	64
899	VV	19	18	0.947368	No	No
6	VV	11	6	0.545455	No	No
845	VV	6	6	1	No	No
900	VA	85	80	0.941176	No	No
901	VV	5	4	0.8	Yes	No
902	VA	1	2	2	No	No
7	VV	15	15	1	No	No
8	VA	23	19	0.826087	No	No
492	VA	1	0	0	No	No
9	VA	2	1	0.5	No	No
10	VV	3	3	1	No	No
493	VA	7	7	1	No	No
903	VV	16	13	0.8125	No	No
846	VA	1	0	0	No	No
11	VV	1	1	1	No	No
12	VV	9	9	1	No	No
13	VA	0	0	0	No	No
847	VV	30	30	1	No	No
14	VV	11	10	0.909091	No	No
904	VV	6	4	0.666667	No	No
494	VA	4	4	1	No	No
905	VV	3	2	0.666667	No	No
15	VV	7	7	1	No	No
906	VA	6	5	0.833333	No	No
495	VA	3	3	1	No	No
16	VA	0	0	0	No	No
496	VV	21	21	1	No	No
848	VV	8	8	1	No	No
675	VA	7	6	0.857143	No	No
497	VV	0	0	0	No	No
498	VV	8	8	1	Yes	No
17	VA	4	4	1	No	No
676	VV	3	3	1	No	No
18	VV	8	8	1	No	No
677	VV	7	5	0.714286	Yes	No
907	VV	8	8	1	No	Yes	8
19	VV	17	16	0.941176	No	Yes	13
908	VV	8	8	1	No	No
678	VV	0	0	0	No	No
20	VA	1	2	2	No	No
909	VV	3	3	1	No	No
679	VV	7	7	1	No	No
21	VV	6	5	0.833333	No	No
680	VV	4	4	1	No	No
910	VA	10	10	1	No	No
911	VA	3	1	0.333333	No	No
681	VV	23	14	0.608696	No	No
22	VA	6	2	0.333333	No	No
912	VA	2	2	1	No	No
913	VV	7	6	0.857143	Yes	No
23	VA	3	3	1	No	No
914	VA	2	2	1	No	No
499	VV	8	8	1	No	No
915	VV	6	6	1	No	No
849	VV	3	3	1	No	No
500	VA	2	2	1	No	No
682	VA	3	3	1	No	No
24	VA	3	2	0.666667	No	No
850	VA	2	1	0.5	No	No
916	VA	2	1	0.5	No	No
501	VV	4	3	0.75	Yes	No
502	VV	7	7	1	No	No
25	VV	1	1	1	No	No
503	VV	11	11	1	No	No
26	VA	6	6	1	No	No
27	VV	17	17	1	No	No
917	VV	9	9	1	No	No
851	VA	3	2	0.666667	No	No
683	VV	10	9	0.9	No	No
852	VA	2	2	1	No	No
918	VA	4	4	1	No	No
28	VA	7	7	1	No	No
504	VV	8	8	1	No	No
919	VA	2	0	0	No	No
684	VV	8	8	1	No	No
29	VA	5	5	1	No	No
505	VV	22	20	0.909091	No	No
920	VV	13	13	1	No	No
685	VV	6	6	1	No	No
30	VA	3	3	1	Yes	No
853	VV	7	7	1	No	No
921	VV	10	9	0.9	No	No
922	VA	1	1	1	No	No
506	VA	5	5	1	No	No
923	VV	7	7	1	No	No
924	VA	2	1	0.5	No	No
507	VV	34	32	0.941176	No	No
31	VV	0	1	0	No	No
925	VA	11	10	0.909091	No	No
686	VA	4	4	1	No	No
32	VV	14	14	1	No	No
926	VV	7	7	1	Yes	Yes	7
508	VV	9	9	1	No	Yes	9
33	VA	11	11	1	No	No
927	VV	4	4	1	No	No
687	VV	13	13	1	No	Yes	7
854	VA	1	1	1	No	No
34	VV	1	1	1	Yes	No
928	VV	6	6	1	No	No
929	VA	0	0	0	No	No
35	VV	5	4	0.8	Yes	No
930	VV	14	14	1	No	No
688	VV	5	5	1	No	No
931	VA	10	9	0.9	Yes	No
36	VA	1	0	0	No	No
37	VV	7	7	1	No	No
38	VA	7	7	1	No	No
689	VV	8	8	1	No	No
509	VV	31	31	1	No	No
39	VV	10	10	1	No	No
40	VV	5	5	1	No	No
510	VV	8	6	0.75	No	No
690	VV	9	9	1	No	No
932	VV	21	20	0.952381	No	No
41	VV	19	18	0.947368	No	No
933	VV	8	8	1	No	No
691	VV	11	11	1	No	No
511	VV	22	22	1	No	No
42	VA	1	1	1	No	No
855	VA	4	4	1	No	No
934	VA	3	3	1	No	No
43	VV	7	7	1	No	No
935	VA	13	14	1.07692	No	No
936	VV	22	22	1	No	No
44	VV	9	9	1	No	No
937	VV	4	4	1	No	No
692	VA	9	9	1	Yes	No
512	VV	7	7	1	No	No
45	VV	4	3	0.75	No	No
693	VA	11	11	1	No	No
694	VV	3	2	0.666667	No	No
513	VV	6	6	1	No	No
938	VA	0	0	0	No	No
46	VA	0	0	0	No	No
939	VV	0	0	0	No	No
47	VA	3	3	1	No	No
48	VV	9	9	1	No	No
49	VV	2	1	0.5	No	No
695	VV	5	5	1	No	No
696	VA	1	1	1	Yes	No
697	VV	55	55	1	No	Yes	20
50	VV	6	6	1	No	No
514	VA	2	1	0.5	No	No
940	VA	6	6	1	No	No
51	VV	1	1	1	Yes	No
941	VA	10	10	1	No	No
52	VA	2	2	1	No	No
53	VA	3	3	1	No	No
515	VV	0	2	0	No	No
516	VA	0	0	0	No	No
856	VA	3	3	1	No	No
857	VA	0	0	0	No	No
858	VA	4	4	1	No	No
54	VV	8	8	1	No	No
942	VV	17	16	0.941176	Yes	No
859	VA	8	7	0.875	Yes	No
517	VV	23	23	1	No	No
55	VA	10	10	1	No	No
860	VV	16	16	1	No	No
56	VA	10	9	0.9	No	No
57	VA	19	17	0.894737	No	No
58	VA	26	25	0.961538	Yes	Yes	6
698	VA	1	0	0	No	No
518	VA	2	1	0.5	No	No
59	VA	2	2	1	No	No
699	VV	11	11	1	No	Yes	11
519	VV	13	13	1	No	No
60	VA	5	5	1	No	No
61	VV	5	5	1	No	No
861	VA	0	1	0	No	No
520	VA	4	4	1	No	Yes	4
521	VV	6	5	0.833333	Yes	No
862	VV	13	12	0.923077	No	No
863	VA	2	1	0.5	Yes	No
700	VV	4	4	1	No	No
864	VA	10	10	1	No	No
62	VA	6	6	1	No	No
701	VA	9	9	1	No	No
943	VV	1	2	2	No	No
63	VA	4	4	1	No	No
522	VA	7	7	1	No	No
865	VA	11	10	0.909091	No	No
64	VA	2	2	1	No	No
944	VA	8	8	1	Yes	No
945	VA	7	7	1	Yes	No
65	VA	3	2	0.666667	No	No
946	VA	5	5	1	Yes	No
947	VA	3	2	0.666667	No	No
66	VA	17	17	1	No	No
702	VV	5	5	1	No	Yes	5
523	VV	10	10	1	No	No
948	VA	3	2	0.666667	No	No
949	VV	17	17	1	No	No
703	VA	2	1	0.5	Yes	No
950	VV	14	14	1	No	No
524	VA	6	5	0.833333	No	No
67	VA	6	6	1	No	No
704	VV	12	12	1	No	Yes	12
525	VV	6	6	1	No	No
951	VA	13	13	1	Yes	No
705	VA	0	0	0	No	No
706	VV	11	10	0.909091	Yes	No
952	VA	17	16	0.941176	No	No
526	VA	5	5	1	No	No
707	VA	3	2	0.666667	Yes	No
68	VV	8	8	1	No	No
69	VV	3	3	1	Yes	No
953	VA	2	2	1	No	No
954	VA	1	0	0	No	No
708	VV	8	8	1	No	No
70	VV	26	26	1	No	Yes	5
71	VV	11	11	1	No	No
955	VA	1	0	0	No	No
956	VV	2	1	0.5	Yes	No
709	VV	21	18	0.857143	No	Yes	7
527	VV	2	2	1	Yes	No
710	VV	8	8	1	No	Yes	8
957	VA	2	1	0.5	No	No
528	VA	11	11	1	No	No
711	VV	4	3	0.75	No	No
712	VV	4	4	1	No	No
72	VA	1	0	0	No	No
73	VV	8	7	0.875	No	No
713	VV	3	3	1	No	No
714	VV	6	6	1	No	No
74	VV	0	0	0	No	No
529	VV	4	4	1	No	No
75	VA	7	7	1	Yes	Yes	4
76	VV	9	9	1	Yes	No
530	VA	3	3	1	No	No
77	VV	9	8	0.888889	No	Yes	9
531	VV	6	5	0.833333	No	No
958	VV	14	14	1	No	No
532	VV	7	7	1	No	No
78	VA	4	4	1	No	No
533	VV	9	9	1	No	Yes	9
534	VV	11	11	1	No	No
79	VV	7	7	1	No	No
959	VA	3	3	1	Yes	No
535	VV	8	8	1	No	No
80	VA	3	3	1	No	No
536	VV	14	14	1	No	No
715	VV	21	19	0.904762	No	Yes	12
81	VV	22	21	0.954545	No	Yes	10
82	VV	8	8	1	No	No
537	VV	15	15	1	No	No
83	VV	3	2	0.666667	Yes	No
84	VV	11	10	0.909091	No	No
960	VA	5	2	0.4	No	No
716	VV	32	30	0.9375	No	No
961	VA	4	3	0.75	No	No
962	VV	14	13	0.928571	No	No
85	VV	9	9	1	Yes	Yes	3
86	VA	4	4	1	Yes	No
87	VV	50	18	0.36	No	Yes	5
538	VV	6	6	1	No	No
539	VV	11	11	1	No	No
963	VV	16	13	0.8125	No	No
540	VV	9	9	1	No	No
866	VA	14	14	1	No	No
717	VV	6	6	1	No	No
88	VA	6	6	1	Yes	No
964	VA	1	1	1	No	No
541	VV	4	5	1.25	No	No
89	VV	63	61	0.968254	No	No
90	VA	6	5	0.833333	No	No
91	VV	8	5	0.625	Yes	No
718	VV	3	2	0.666667	No	No
542	VA	3	3	1	No	No
719	VV	5	5	1	No	No
92	VV	8	8	1	No	No
867	VA	0	0	0	No	No
93	VA	11	10	0.909091	No	No
543	VV	14	13	0.928571	No	No
868	VA	0	0	0	No	No
720	VV	7	7	1	No	No
94	VA	0	0	0	No	No
95	VA	3	3	1	No	No
721	VA	3	3	1	No	No
965	VV	40	15	0.375	No	No
96	VA	3	3	1	No	No
544	VA	6	6	1	No	No
966	VV	1	1	1	Yes	No
967	VA	2	2	1	No	No
722	VV	25	25	1	No	Yes	10
968	VV	11	10	0.909091	No	No
545	VV	3	3	1	No	No
723	VV	6	5	0.833333	Yes	No
97	VV	1	1	1	No	No
546	VV	51	48	0.941176	No	Yes	12
869	VV	6	6	1	Yes	No
98	VV	8	8	1	No	No
99	VA	5	5	1	No	No
870	VV	4	4	1	No	No
724	VA	0	0	0	No	No
725	VV	11	11	1	No	No
100	VV	15	13	0.866667	Yes	No
547	VV	10	10	1	No	No
548	VV	7	7	1	No	No
101	VA	1	1	1	Yes	No
549	VA	8	7	0.875	No	No
969	VV	3	2	0.666667	No	No
871	VA	6	5	0.833333	No	No
872	VA	1	0	0	No	No
550	VA	7	7	1	No	No
873	VA	0	0	0	No	No
726	VV	9	9	1	No	No
970	VV	20	20	1	No	No
102	VA	1	2	2	No	No
727	VA	2	2	1	Yes	No
874	VV	3	3	1	Yes	Yes	2
875	VA	1	2	2	No	No
876	VA	2	2	1	No	No
103	VA	16	16	1	No	No
728	VA	4	4	1	No	No
877	VA	6	6	1	No	No
104	VA	0	0	0	No	No
105	VV	9	9	1	No	No
106	VA	4	4	1	No	No
551	VV	10	10	1	No	No
552	VV	9	8	0.888889	No	No
729	VV	7	5	0.714286	No	No
107	VA	2	2	1	No	No
553	VV	7	7	1	No	No
554	VA	2	1	0.5	No	No
108	VV	4	3	0.75	No	No
109	VA	1	0	0	No	No
555	VV	8	8	1	No	No
730	VV	7	7	1	No	No
971	VV	7	7	1	Yes	Yes	4
972	VV	2	3	1.5	No	No
731	VV	30	28	0.933333	No	No
556	VV	10	10	1	No	No
557	VV	1	1	1	No	No
110	VA	4	3	0.75	No	No
111	VA	2	2	1	No	No
732	VA	8	7	0.875	Yes	No
558	VA	0	0	0	No	No
112	VV	21	12	0.571429	No	No
113	VA	7	7	1	No	No
559	VA	1	1	1	No	No
733	VA	4	4	1	No	No
560	VV	3	3	1	No	No
734	VV	5	3	0.6	No	No
561	VV	3	3	1	No	No
114	VV	8	8	1	No	No
115	VA	2	2	1	No	No
735	VV	1	1	1	Yes	No
736	VV	35	35	1	No	No
878	VA	3	2	0.666667	Yes	Yes	2
562	VA	8	8	1	Yes	No
973	VA	12	5	0.416667	No	No
116	VV	9	9	1	No	No
117	VA	3	2	0.666667	Yes	No
563	VV	18	18	1	No	No
737	VV	10	10	1	No	Yes	7
118	VA	10	10	1	No	No
564	VA	5	5	1	No	No
119	VA	0	0	0	No	No
120	VA	5	5	1	No	No
121	VA	5	5	1	No	No
565	VA	13	13	1	Yes	Yes	5
122	VA	5	5	1	No	No
738	VV	4	4	1	No	No
974	VV	23	21	0.913043	No	No
566	VV	14	13	0.928571	No	No
123	VA	3	2	0.666667	No	No
124	VV	15	15	1	No	No
125	VA	4	4	1	No	No
126	VA	2	2	1	No	No
127	VA	3	3	1	No	No
975	VA	5	5	1	Yes	No
567	VV	4	4	1	No	No
128	VA	1	0	0	No	No
129	VA	6	6	1	Yes	No
130	VV	33	33	1	No	Yes	24
568	VV	0	0	0	No	No
976	VA	2	1	0.5	Yes	No
569	VV	10	10	1	Yes	No
131	VA	2	3	1.5	No	No
739	VA	4	3	0.75	No	No
132	VA	11	11	1	No	No
133	VV	25	25	1	Yes	Yes	20
570	VV	29	28	0.965517	No	Yes	19
134	VV	11	11	1	No	No
135	VV	11	11	1	No	No
136	VA	0	0	0	No	No
137	VA	0	0	0	No	No
977	VV	16	16	1	No	No
978	VA	2	1	0.5	No	No
138	VV	14	14	1	No	No
139	VA	0	0	0	No	No
140	VA	7	7	1	No	No
141	VA	4	4	1	No	No
571	VV	6	6	1	No	No
142	VV	4	4	1	No	No
572	VV	13	13	1	No	No
143	VV	17	17	1	No	No
573	VV	7	7	1	No	No
740	VV	0	0	0	No	No
144	VV	5	5	1	No	No
145	VA	2	2	1	No	No
741	VV	8	7	0.875	No	No
879	VV	7	7	1	No	No
979	VV	8	8	1	No	No
980	VV	7	7	1	No	No
146	VA	4	4	1	No	No
742	VA	6	6	1	No	No
981	VV	16	16	1	Yes	No
147	VA	1	1	1	No	No
148	VV	6	6	1	No	No
743	VV	7	7	1	No	No
149	VV	2	2	1	No	No
574	VV	6	6	1	No	No
575	VV	16	16	1	No	No
150	VA	0	0	0	No	No
744	VV	9	9	1	No	No
151	VA	1	2	2	No	No
982	VA	5	5	1	No	No
152	VA	8	7	0.875	Yes	Yes	4
576	VV	4	3	0.75	No	No
153	VA	2	1	0.5	No	No
154	VA	0	0	0	No	No
983	VV	7	7	1	Yes	No
155	VA	1	0	0	No	No
577	VA	4	3	0.75	No	No
578	VA	3	2	0.666667	Yes	No
745	VA	11	10	0.909091	Yes	No
880	VV	3	3	1	No	No
156	VA	3	2	0.666667	No	No
157	VA	18	16	0.888889	No	No
158	VA	1	1	1	Yes	No
159	VA	1	1	1	No	No
579	VV	7	7	1	No	No
160	VA	1	1	1	No	No
161	VA	1	2	2	No	No
580	VA	2	2	1	No	No
162	VA	18	17	0.944444	No	No
746	VA	3	3	1	No	No
163	VA	3	3	1	No	No
747	VA	6	6	1	No	No
581	VA	21	21	1	No	No
164	VA	8	8	1	No	No
165	VV	6	6	1	No	No
984	VA	13	13	1	No	No
166	VA	13	12	0.923077	No	No
582	VA	0	0	0	No	No
583	VA	9	9	1	No	No
748	VV	2	2	1	No	No
167	VV	36	36	1	No	Yes	16
985	VA	3	3	1	No	No
749	VA	1	1	1	Yes	No
750	VA	12	12	1	No	No
751	VV	12	12	1	No	No
168	VA	2	2	1	No	No
584	VA	6	6	1	No	No
169	VV	0	0	0	No	No
170	VA	2	2	1	No	No
986	VA	9	9	1	No	No
987	VV	9	8	0.888889	No	No
585	VV	10	10	1	No	No
752	VV	3	3	1	No	No
171	VA	1	1	1	Yes	No
172	VA	7	6	0.857143	No	No
173	VA	6	6	1	No	No
988	VA	0	0	0	No	No
174	VA	2	2	1	No	No
175	VV	7	7	1	No	No
989	VA	3	3	1	Yes	No
753	VA	1	0	0	No	No
176	VA	5	5	1	No	No
177	VA	3	3	1	No	No
586	VV	3	2	0.666667	No	No
881	VA	4	4	1	No	No
754	VA	16	15	0.9375	Yes	No
178	VA	10	10	1	No	No
990	VA	8	8	1	Yes	No
179	VA	1	1	1	Yes	No
587	VV	11	11	1	No	No
180	VA	3	3	1	No	No
588	VV	5	5	1	No	No
991	VA	7	6	0.857143	No	No
992	VA	6	6	1	No	No
589	VV	1	1	1	No	No
181	VV	16	16	1	No	No
882	VV	6	6	1	No	No
182	VA	5	5	1	No	No
183	VA	12	12	1	Yes	No
184	VV	38	37	0.973684	No	No
993	VV	7	7	1	No	No
185	VA	3	3	1	No	No
883	VV	3	3	1	No	No
590	VV	2	2	1	No	No
186	VV	34	33	0.970588	No	No
187	VA	4	4	1	No	No
591	VV	4	4	1	No	No
188	VA	1	1	1	No	No
189	VA	3	3	1	No	No
592	VV	1	1	1	No	No
190	VA	20	19	0.95	No	No
593	VA	4	4	1	No	No
191	VA	17	17	1	No	No
192	VA	9	9	1	No	No
193	VA	1	1	1	No	No
594	VA	7	7	1	Yes	No
755	VV	9	9	1	No	No
194	VV	4	4	1	No	No
994	VV	9	9	1	No	No
595	VA	13	13	1	No	No
995	VA	0	0	0	No	No
884	VV	13	13	1	Yes	Yes	3
596	VV	11	6	0.545455	Yes	Yes	14
996	VV	5	5	1	No	No
195	VV	7	7	1	No	No
196	VV	7	7	1	No	No
997	VA	6	6	1	No	No
597	VA	5	5	1	No	No
197	VV	35	34	0.971429	Yes	No
198	VA	6	6	1	No	No
199	VA	8	8	1	No	No
756	VA	2	2	1	No	No
200	VA	4	4	1	No	No
201	VV	12	12	1	No	No
998	VA	5	5	1	No	No
202	VA	4	4	1	No	No
203	VA	2	1	0.5	No	No
204	VV	25	25	1	Yes	Yes	13
757	VA	7	7	1	No	No
205	VA	2	2	1	No	No
598	VV	12	12	1	No	No
999	VV	2	1	0.5	No	No
206	VV	3	3	1	No	No
1000	VA	3	3	1	No	No
758	VA	0	0	0	No	No
207	VA	1	1	1	No	No
208	VA	1	1	1	No	No
885	VV	2	2	1	No	No
209	VA	0	1	0	No	No
210	VA	4	4	1	No	No
211	VA	2	2	1	No	No
212	VV	16	16	1	No	No
213	VA	6	6	1	Yes	Yes	6
214	VV	5	4	0.8	No	No
886	VA	2	1	0.5	No	No
759	VV	14	14	1	No	No
215	VA	40	40	1	No	No
599	VV	7	7	1	No	No
760	VV	6	6	1	No	No
216	VA	7	7	1	No	No
600	VV	36	36	1	No	No
1001	VV	45	44	0.977778	No	No
761	VV	23	22	0.956522	No	No
887	VA	3	2	0.666667	No	No
217	VA	6	6	1	No	No
762	VA	5	5	1	No	No
218	VA	11	10	0.909091	No	No
1002	VA	5	5	1	No	No
888	VA	4	4	1	No	No
219	VA	4	4	1	No	No
763	VA	4	4	1	No	No
220	VV	7	7	1	No	No
221	VV	5	5	1	Yes	No
222	VA	5	5	1	No	No
601	VV	12	12	1	No	No
223	VA	7	7	1	No	No
224	VV	12	12	1	No	No
225	VV	29	29	1	No	No
226	VA	1	1	1	Yes	No
764	VA	3	3	1	No	No
765	VV	14	14	1	No	No
227	VA	2	2	1	No	No
1003	VA	2	2	1	No	No
766	VV	5	5	1	No	No
602	VV	9	9	1	No	No
228	VA	3	3	1	No	No
889	VA	1	1	1	No	No
1004	VV	6	6	1	No	No
229	VA	1	1	1	No	No
230	VA	13	12	0.923077	No	No
603	VV	14	14	1	Yes	Yes	11
1005	VV	5	5	1	No	No
231	VV	11	11	1	No	No
604	VV	34	33	0.970588	No	No
232	VV	14	13	0.928571	No	No
890	VV	1	0	0	No	No
767	VV	11	11	1	No	No
605	VV	3	2	0.666667	No	No
606	VV	32	32	1	No	No
1006	VA	15	15	1	No	No
233	VA	16	15	0.9375	No	No
1007	VV	8	8	1	No	No
234	VA	4	4	1	No	No
768	VV	20	20	1	No	No
235	VV	8	6	0.75	No	No
236	VA	6	6	1	No	No
1008	VA	25	25	1	No	No
237	VV	10	10	1	No	No
607	VV	7	7	1	No	No
769	VV	3	3	1	No	No
238	VA	0	0	0	No	No
239	VA	3	3	1	No	No
240	VV	21	16	0.761905	No	No
241	VA	7	7	1	No	No
242	VA	5	4	0.8	No	No
608	VA	3	3	1	No	No
609	VV	9	9	1	No	No
770	VA	10	10	1	No	No
243	VA	7	7	1	No	No
891	VA	4	4	1	No	No
244	VA	3	3	1	No	No
245	VA	5	5	1	No	No
246	VA	6	6	1	No	No
1009	VA	0	1	0	No	No
247	VA	2	2	1	No	No
610	VV	23	23	1	No	No
248	VA	2	2	1	No	No
249	VA	0	0	0	No	No
250	VA	4	4	1	No	No
251	VV	3	2	0.666667	No	No
252	VV	16	16	1	No	No
1010	VA	7	7	1	No	No
771	VV	7	7	1	No	No
1011	VA	4	4	1	No	No
772	VA	7	6	0.857143	No	No
253	VA	6	5	0.833333	Yes	No
611	VV	4	2	0.5	No	No
254	VA	5	4	0.8	No	No
255	VA	13	13	1	No	No
256	VA	5	4	0.8	No	No
257	VA	3	2	0.666667	No	No
612	VV	15	15	1	No	No
258	VA	4	4	1	Yes	Yes	2
259	VA	5	4	0.8	No	No
1012	VV	5	4	0.8	No	No
260	VV	14	14	1	No	No
773	VA	1	1	1	No	No
261	VV	6	6	1	No	No
892	VA	0	1	0	No	No
262	VA	8	8	1	Yes	No
613	VA	2	2	1	No	No
774	VA	15	15	1	No	No
614	VV	2	3	1.5	Yes	No
263	VA	16	16	1	No	No
264	VV	2	2	1	No	No
265	VA	5	5	1	No	No
266	VA	8	8	1	No	No
267	VV	31	30	0.967742	No	No
268	VA	8	8	1	No	Yes	6
1013	VA	6	6	1	No	No
269	VA	3	3	1	No	No
615	VV	3	2	0.666667	No	No
270	VV	14	13	0.928571	No	No
1014	VA	28	26	0.928571	No	No
616	VV	5	4	0.8	No	No
617	VV	6	6	1	No	No
271	VA	2	1	0.5	No	No
775	VA	5	4	0.8	No	No
272	VA	3	3	1	No	No
273	VA	11	11	1	No	No
274	VA	5	5	1	No	No
1015	VA	13	13	1	No	No
275	VV	1	1	1	Yes	No
276	VV	8	8	1	No	No
776	VA	3	2	0.666667	No	No
277	VA	2	2	1	No	No
278	VA	3	2	0.666667	Yes	No
1016	VV	2	2	1	No	No
279	VA	0	0	0	No	No
777	VV	8	8	1	No	No
280	VA	1	1	1	Yes	No
281	VA	0	0	0	No	No
282	VA	6	6	1	No	No
1017	VV	15	14	0.933333	No	No
283	VA	3	3	1	No	No
284	VV	6	6	1	Yes	Yes	3
778	VA	3	4	1.33333	No	No
285	VA	3	3	1	No	No
286	VA	2	2	1	Yes	No
287	VA	9	4	0.444444	No	No
288	VV	10	10	1	No	No
1018	VV	5	5	1	No	No
289	VA	0	0	0	No	No
779	VV	44	43	0.977273	No	No
290	VA	3	2	0.666667	No	No
291	VA	2	1	0.5	No	No
292	VA	6	6	1	No	No
293	VA	2	2	1	No	No
618	VV	28	27	0.964286	No	No
780	VV	12	12	1	No	No
1019	VA	4	4	1	No	No
294	VA	0	0	0	No	No
295	VA	3	2	0.666667	No	No
296	VA	0	0	0	No	No
297	VA	3	3	1	No	No
1020	VA	16	13	0.8125	Yes	Yes	7
781	VA	5	5	1	No	No
1021	VA	1	1	1	Yes	No
1022	VV	23	22	0.956522	No	No
298	VV	13	13	1	No	No
619	VV	8	8	1	No	No
299	VA	3	2	0.666667	No	No
300	VA	10	10	1	No	No
782	VV	16	16	1	No	No
783	VA	2	2	1	No	No
301	VA	6	5	0.833333	No	No
620	VV	3	3	1	No	No
302	VA	11	10	0.909091	No	No
303	VA	1	1	1	No	No
621	VA	1	2	2	No	No
304	VV	9	9	1	No	No
622	VV	11	11	1	No	No
784	VA	5	5	1	Yes	Yes	5
305	VA	1	2	2	No	No
623	VV	6	6	1	No	No
306	VA	1	2	2	No	No
624	VA	9	9	1	No	No
307	VA	7	6	0.857143	No	No
308	VA	0	0	0	No	No
309	VA	3	3	1	No	No
1023	VA	2	2	1	No	No
1024	VA	1	1	1	Yes	No
310	VA	4	4	1	No	No
1025	VA	1	1	1	No	No
311	VA	2	2	1	No	No
785	VV	18	17	0.944444	No	No
625	VV	12	12	1	No	No
312	VA	7	6	0.857143	No	No
313	VA	10	9	0.9	No	No
314	VA	1	2	2	No	No
315	VA	2	2	1	No	No
626	VV	12	12	1	No	No
316	VA	4	3	0.75	No	No
317	VA	3	3	1	No	No
318	VA	15	14	0.933333	No	No
319	VA	6	6	1	No	No
320	VV	25	25	1	No	No
321	VA	4	4	1	No	No
1026	VA	7	7	1	No	No
786	VA	5	5	1	No	No
787	VA	1	2	2	No	No
322	VA	1	0	0	No	No
788	VV	4	4	1	No	No
323	VA	12	12	1	No	No
324	VA	9	9	1	No	No
789	VA	4	4	1	Yes	No
325	VA	8	8	1	No	No
627	VV	2	2	1	No	No
326	VA	0	0	0	No	No
327	VA	0	0	0	No	No
328	VA	1	1	1	No	No
329	VA	4	4	1	Yes	No
330	VV	9	8	0.888889	No	No
628	VV	6	6	1	No	No
629	VA	6	6	1	Yes	No
331	VA	4	4	1	No	No
630	VA	6	6	1	No	No
332	VA	4	3	0.75	No	No
1027	VA	3	3	1	No	No
1028	VA	2	2	1	No	No
631	VV	9	9	1	No	No
790	VA	2	2	1	No	No
333	VV	20	12	0.6	No	No
632	VV	25	25	1	No	No
1029	VA	5	5	1	No	No
334	VA	4	4	1	No	No
791	VV	20	20	1	No	No
335	VA	2	2	1	No	No
633	VA	0	0	0	No	No
634	VA	9	9	1	No	No
336	VA	0	0	0	No	No
792	VA	4	4	1	No	No
337	VA	3	3	1	No	No
338	VA	4	4	1	No	No
793	VA	7	7	1	No	No
339	VA	0	1	0	No	No
340	VA	6	6	1	No	No
341	VA	13	13	1	No	No
1030	VV	6	6	1	No	No
635	VV	24	22	0.916667	No	No
342	VA	9	9	1	No	No
1031	VA	2	2	1	No	No
343	VA	4	4	1	No	No
344	VA	0	0	0	No	No
794	VA	3	3	1	No	No
345	VV	13	4	0.307692	No	No
1032	VA	2	2	1	No	No
346	VA	2	1	0.5	No	No
1033	VA	0	0	0	No	No
347	VA	0	0	0	No	No
348	VA	3	1	0.333333	No	No
349	VA	0	0	0	No	No
795	VA	3	3	1	No	No
350	VA	2	2	1	No	No
351	VA	3	3	1	No	No
352	VA	4	2	0.5	No	No
796	VV	1	1	1	No	No
636	VV	9	9	1	No	No
353	VA	2	2	1	No	No
797	VV	12	11	0.916667	No	No
354	VA	1	2	2	No	No
798	VV	9	9	1	No	No
355	VA	0	0	0	No	No
637	VV	17	17	1	Yes	Yes	17
356	VV	7	6	0.857143	No	No
357	VA	0	0	0	No	No
799	VA	5	5	1	No	No
358	VA	3	2	0.666667	No	No
359	VA	1	1	1	No	No
360	VA	3	2	0.666667	No	No
361	VV	15	15	1	No	No
800	VA	3	3	1	No	No
638	VV	4	3	0.75	No	No
362	VA	6	5	0.833333	No	No
639	VV	3	3	1	No	No
801	VV	8	8	1	No	No
363	VA	2	2	1	No	No
802	VV	3	3	1	No	No
640	VV	8	8	1	No	No
364	VA	4	4	1	No	No
365	VA	0	0	0	No	No
641	VV	48	47	0.979167	No	No
366	VV	7	5	0.714286	No	No
367	VA	3	3	1	No	No
1034	VA	2	2	1	No	No
642	VA	5	5	1	No	No
643	VV	24	24	1	No	No
803	VA	2	2	1	No	No
1035	VV	1	1	1	No	No
1036	VA	35	35	1	Yes	No
368	VV	7	7	1	No	No
804	VA	5	4	0.8	Yes	No
369	VA	2	2	1	No	No
370	VA	2	3	1.5	No	No
805	VV	15	15	1	No	No
1037	VV	10	10	1	No	No
371	VA	0	0	0	No	No
644	VV	11	11	1	No	No
893	VA	1	1	1	No	No
372	VA	1	2	2	No	No
373	VA	0	0	0	No	No
374	VA	9	9	1	No	No
375	VA	11	11	1	No	No
376	VV	1	2	2	No	No
377	VA	2	2	1	No	No
378	VA	13	12	0.923077	No	No
645	VV	14	13	0.928571	No	No
806	VV	12	12	1	Yes	Yes	8
379	VA	2	2	1	No	No
380	VA	3	2	0.666667	No	No
381	VA	3	3	1	No	No
382	VV	9	9	1	No	No
383	VA	2	3	1.5	No	No
384	VA	6	6	1	No	No
807	VA	0	0	0	No	No
385	VA	3	3	1	No	No
646	VV	2	1	0.5	No	No
386	VA	2	3	1.5	No	No
1038	VV	14	14	1	No	No
647	VV	9	8	0.888889	No	No
387	VA	0	0	0	No	No
388	VV	7	7	1	No	No
389	VA	5	5	1	No	No
390	VA	6	6	1	No	No
808	VA	0	0	0	No	No
1039	VV	19	17	0.894737	No	No
809	VA	0	0	0	No	No
391	VA	7	7	1	No	No
648	VV	9	9	1	No	No
392	VA	7	3	0.428571	No	No
810	VA	3	3	1	No	No
393	VA	6	5	0.833333	No	No
649	VV	8	8	1	No	No
394	VA	3	2	0.666667	No	No
650	VV	9	9	1	No	No
395	VA	0	0	0	No	No
396	VA	4	4	1	No	No
811	VA	2	1	0.5	Yes	No
397	VV	5	5	1	No	No
651	VV	11	11	1	No	No
812	VA	9	9	1	No	No
398	VA	4	4	1	No	No
1040	VA	6	6	1	No	No
813	VV	20	19	0.95	No	No
399	VV	14	14	1	No	No
1041	VA	5	4	0.8	No	No
652	VV	8	8	1	No	No
400	VV	3	2	0.666667	No	No
401	VA	2	3	1.5	No	No
402	VA	0	0	0	No	No
1042	VA	5	6	1.2	No	No
814	VV	7	7	1	No	No
403	VA	1	2	2	No	No
1043	VA	1	1	1	No	No
404	VA	6	6	1	No	No
405	VA	1	1	1	No	No
406	VA	3	3	1	No	No
407	VA	3	3	1	No	No
815	VA	4	4	1	No	No
408	VA	2	2	1	No	No
409	VA	1	1	1	No	No
410	VA	2	2	1	No	No
411	VA	3	2	0.666667	No	No
412	VA	3	3	1	No	No
653	VA	5	5	1	Yes	No
413	VA	4	3	0.75	No	No
414	VA	0	0	0	No	No
654	VV	6	6	1	No	No
816	VV	11	11	1	No	Yes	11
415	VA	2	3	1.5	No	No
416	VA	3	3	1	No	No
417	VA	16	16	1	No	No
1044	VA	11	11	1	No	No
655	VV	17	17	1	No	No
418	VA	8	8	1	No	No
656	VV	8	8	1	No	No
419	VA	17	17	1	No	No
817	VA	17	17	1	No	No
420	VV	9	9	1	No	No
421	VA	0	0	0	No	No
422	VV	6	6	1	No	No
818	VA	3	3	1	No	No
423	VV	6	5	0.833333	No	No
657	VA	16	15	0.9375	No	No
658	VV	5	5	1	No	No
424	VA	3	3	1	No	No
819	VA	3	3	1	No	No
425	VA	2	1	0.5	No	No
426	VV	15	15	1	Yes	Yes	7
427	VA	2	1	0.5	No	No
1045	VV	4	3	0.75	No	No
820	VV	17	17	1	No	No
821	VA	10	10	1	Yes	Yes	8
1046	VV	15	14	0.933333	No	No
428	VA	4	3	0.75	No	No
659	VV	15	15	1	No	No
1047	VV	196	120	0.6	No	Yes	69
660	VA	4	4	1	Yes	No
429	VV	10	10	1	No	Yes	1
430	VV	9	9	1	No	No
431	VA	0	0	0	No	No
822	VA	3	3	1	No	No
432	VA	8	8	1	Yes	No
433	VV	2	2	1	No	No
661	VA	1	1	1	No	No
662	VA	1	0	0	No	No
663	VV	0	1	0	No	No
823	VV	11	11	1	No	No
664	VV	19	19	1	No	No
1048	VA	3	3	1	No	No
434	VV	16	15	0.9375	No	No
435	VA	33	33	1	No	No
824	VA	1	0	0	No	No
436	VA	3	3	1	Yes	No
825	VV	19	19	1	Yes	Yes	9
1049	VV	4	4	1	No	No
826	VA	1	1	1	No	No
437	VA	0	0	0	No	No
665	VV	6	5	0.833333	No	No
438	VA	3	2	0.666667	No	No
827	VV	22	22	1	No	No
439	VV	13	12	0.923077	Yes	No
440	VA	0	0	0	No	No
441	VV	9	9	1	No	No
442	VV	7	7	1	No	No
443	VA	2	2	1	No	No
1050	VA	4	4	1	No	No
828	VV	0	0	0	No	No
444	VA	3	3	1	No	No
1051	VA	2	2	1	No	No
829	VV	8	8	1	No	No
666	VV	4	4	1	No	No
445	VA	2	1	0.5	No	No
446	VA	120	120	1	Yes	Yes	3
447	VV	13	13	1	No	No
667	VA	2	2	1	No	No
830	VA	2	1	0.5	No	No
668	VV	10	9	0.9	No	No
669	VV	65	63	0.969231	No	No
670	VV	7	7	1	No	No
448	VA	9	8	0.888889	No	No
831	VV	4	3	0.75	Yes	No
449	VA	5	5	1	No	No
450	VA	0	0	0	No	No
1052	VA	1	1	1	No	No
451	VV	10	10	1	No	No
452	VA	9	9	1	Yes	No
453	VV	18	18	1	No	No
832	VA	1	1	1	Yes	No
671	VV	16	16	1	No	No
833	VA	1	1	1	Yes	No
454	VA	1	0	0	No	No
455	VA	6	6	1	No	No
456	VA	6	4	0.666667	No	No
457	VA	2	1	0.5	No	No
458	VA	4	4	1	No	No
459	VA	3	2	0.666667	No	No
834	VA	2	3	1.5	Yes	Yes	1
1053	VA	3	3	1	Yes	No
460	VA	1	1	1	No	No
461	VV	6	6	1	No	No
462	VA	0	0	0	No	No
463	VA	4	4	1	No	No
464	VA	5	4	0.8	No	No
465	VA	11	10	0.909091	No	No
1054	VV	8	8	1	No	No
835	VV	16	16	1	No	No
466	VA	0	0	0	No	No
467	VA	4	3	0.75	No	No
468	VA	1	1	1	No	No
1055	VA	4	3	0.75	No	No
469	VA	1	0	0	No	No
1056	VV	10	10	1	No	No
1057	VV	11	10	0.909091	No	No
836	VA	15	15	1	No	Yes	9
470	VA	3	3	1	No	No
837	VV	15	15	1	No	No
471	VA	2	2	1	No	No
1058	VV	6	6	1	No	No
1059	VA	7	7	1	No	No
472	VV	2	2	1	No	No
473	VA	5	5	1	No	No
1060	VA	0	0	0	No	No
474	VA	12	12	1	No	No
838	VA	2	3	1.5	No	No
475	VA	4	3	0.75	Yes	No
476	VA	6	6	1	No	No
477	VA	3	3	1	No	No
478	VA	2	2	1	No	No
839	VA	4	4	1	No	No
1061	VA	7	7	1	No	No
479	VA	5	5	1	No	No
480	VA	0	1	0	No	No
1062	VA	8	8	1	No	No
672	VV	12	11	0	No	No
481	VA	7	7	1	No	No
1063	VV	32	10	0.3125	No	No
482	VA	4	4	1	No	No
483	VA	9	5	0.555556	Yes	No

## Sheet: Table 7
#	ECMO_type	RBC/day	FFP/day	PC/day	ARF_during_ECMO	Survival to hospital discharge
484	VA	0.86	0	0	No	No
840	VV	0.5	0	0	No	Yes
841	VA	2	2.6	0	Yes	Yes
485	VV	0	0	0	No	No
842	VV	1	0	0	No	Yes
1	VV	4	8.5	1	No	No
2	VA	4.25	7	0	Yes	No
894	VA	1	2	0	Yes	No
486	VV	0.57	0.43	0	No	No
895	VA	1.5	4.5	0	No	Yes
487	VA	0.38	0.38	0.25	No	No
896	VV	0	0	0	No	Yes
488	VV	0.5	0	0	No	Yes
843	VA	2	1.6	0	No	No
3	VV	0.44	0.44	0	Yes	Yes
489	VA	0	0	0	No	No
4	VA	0.74	0.32	0.11	No	No
673	VV	4.33	2.33	0	Yes	No
5	VA	1.5	1.5	0	No	Yes
897	VA	0.89	2.44	0.56	No	No
844	VV	0	0	0	No	Yes
490	VV	3.22	2.22	0.22	Yes	No
674	VV	0.56	0	0	No	No
898	VV	0	0	0	No	Yes
491	VV	1.3	1.04	0.21	Yes	Yes
899	VV	0.74	0	0	No	Yes
6	VV	0.27	0	0	No	No
845	VV	0	0	0	No	Yes
900	VA	0.16	0	0.01	No	No
901	VV	3.6	4.2	0.4	No	No
902	VA	1	0	0	No	Yes
7	VV	0.4	0.33	0.07	Yes	Yes
8	VA	0.61	0	0	Yes	Yes
492	VA	9	3	0	No	No
9	VA	1.5	1	0	No	No
10	VV	0.33	0	0	No	Yes
493	VA	1	0.57	0.29	No	No
903	VV	2.38	0	0	Yes	Yes
846	VA	0	0	0	No	No
11	VV	0	0	0	No	No
12	VV	0.22	0	0	No	Yes
13	VA	0	0	0	No	No
847	VV	0.27	0	0	Yes	Yes
14	VV	0.09	0	0	Yes	Yes
904	VV	0.67	0	0	No	Yes
494	VA	3.25	2.25	0.5	No	No
905	VV	0	0	0	No	No
15	VV	0	0	0	No	Yes
906	VA	0.67	0	0.33	No	Yes
495	VA	0	0	0	No	Yes
16	VA	0	0	0	No	Yes
496	VV	0.1	0	0	No	Yes
848	VV	0.25	0	0	No	Yes
675	VA	0	0	0	No	No
497	VV	0	0	0	No	No
498	VV	0.13	0	0	No	No
17	VA	1.75	0.25	0.25	No	Yes
676	VV	0.33	0	0	No	Yes
18	VV	0.25	0	0	No	Yes
677	VV	1.29	0.57	0.14	Yes	No
907	VV	0.5	0.25	0	No	Yes
19	VV	0	0	0	Yes	Yes
908	VV	0.88	0.88	0	Yes	No
678	VV	0	0	0	No	No
20	VA	0	0	0	No	No
909	VV	0	0	0	No	Yes
679	VV	0	2	0	No	Yes
21	VV	3	0	0	No	Yes
680	VV	0	0	0	No	Yes
910	VA	0	0	0	No	Yes
911	VA	0	0	0	No	No
681	VV	0.48	0	0	No	No
22	VA	1.5	0.83	0	No	No
912	VA	1.5	0	0	No	Yes
913	VV	0	0	0	Yes	Yes
23	VA	1.33	1.67	0	No	No
914	VA	0	3	0	No	Yes
499	VV	0	0	0	No	Yes
915	VV	0.67	0	0.17	No	No
849	VV	0.67	0	0	No	Yes
500	VA	1	0	0	Yes	Yes
682	VA	1	0	0	No	Yes
24	VA	0.67	2	0	Yes	No
850	VA	1.5	0	0	Yes	No
916	VA	9.5	10.5	2	Yes	Yes
501	VV	1	2.5	0.25	No	No
502	VV	0.14	0	0	No	Yes
25	VV	0	0	0	No	No
503	VV	0.73	0	0	No	Yes
26	VA	1.33	0.17	0.17	Yes	Yes
27	VV	0	0	0	No	Yes
917	VV	0	0	0	Yes	Yes
851	VA	0.67	4	0	Yes	No
683	VV	0.7	0	0	No	No
852	VA	3	3.5	0	No	No
918	VA	0.25	0	0	No	Yes
28	VA	0.14	0	0	No	Yes
504	VV	0.25	0	0	No	Yes
919	VA	0	0	0	Yes	No
684	VV	0	0	0	No	Yes
29	VA	0.2	0	0	No	Yes
505	VV	0.09	0	0.05	No	No
920	VV	0.31	0	0	No	Yes
685	VV	0	0	0	No	Yes
30	VA	2	2.33	0.33	No	Yes
853	VV	0.14	0	0	No	Yes
921	VV	0.4	0	0	No	No
922	VA	9	2	0	No	No
506	VA	0.2	0	0.2	No	Yes
923	VV	0.71	0.71	0	Yes	Yes
924	VA	2	4.5	0.5	No	No
507	VV	0.32	0	0	Yes	No
31	VV	0	0	0	No	No
925	VA	1	0.18	0.09	No	Yes
686	VA	1	1.25	0	No	Yes
32	VV	0.64	0	0	No	Yes
926	VV	1	0.71	0.29	Yes	Yes
508	VV	0	0	0	Yes	Yes
33	VA	0.27	0	0	No	No
927	VV	1.25	1.25	0	No	Yes
687	VV	0	0	0	Yes	No
854	VA	0	0	0	No	No
34	VV	0	0	0	No	No
928	VV	0	0	0	No	Yes
929	VA	0	0	0	No	No
35	VV	0	2.6	0.2	No	No
930	VV	0	0	0	No	Yes
688	VV	0.4	0	0	No	Yes
931	VA	0.8	0.4	0.2	Yes	No
36	VA	8	5	3	No	No
37	VV	0	0	0	No	Yes
38	VA	0	0	0	No	Yes
689	VV	0	0	0	No	Yes
509	VV	0.26	0	0	No	No
39	VV	0	0	0	Yes	Yes
40	VV	0.2	0	0	No	No
510	VV	1	0.25	0	No	Yes
690	VV	0.22	0	0	No	No
932	VV	0.14	0	0	No	Yes
41	VV	0.16	0	0	No	No
933	VV	0	0	0	No	Yes
691	VV	0.18	0	0	No	Yes
511	VV	0.23	0	0	No	No
42	VA	3	0	0	No	No
855	VA	0.5	0	0	No	No
934	VA	0.67	0.33	0	No	Yes
43	VV	0	0	0	No	Yes
935	VA	0.62	0.23	0.08	No	No
936	VV	0.45	0.05	0.09	No	No
44	VV	0.11	0	0	No	Yes
937	VV	0	0	0	No	Yes
692	VA	0.78	0	0	Yes	No
512	VV	0	0	0	No	Yes
45	VV	1.25	1	1	Yes	No
693	VA	0.45	0.55	0.18	No	Yes
694	VV	0.67	0	0	No	No
513	VV	0	0	0	No	Yes
938	VA	0	0	0	No	No
46	VA	0	0	0	No	No
939	VV	0	0	0	No	No
47	VA	0	0	0	Yes	Yes
48	VV	0.11	0	0	Yes	Yes
49	VV	0.5	0	0	No	No
695	VV	0	0	0	No	No
696	VA	0	0	0	Yes	No
697	VV	0.25	0	0	No	Yes
50	VV	0	0	0	No	Yes
514	VA	0	0	0	No	No
940	VA	0.67	0	0.33	No	Yes
51	VV	3	5	2	Yes	No
941	VA	0.8	0	0	Yes	Yes
52	VA	0	0	0	No	No
53	VA	0	0	0	No	Yes
515	VV	0	0	0	No	No
516	VA	0	0	0	Yes	No
856	VA	2	2.67	0	No	Yes
857	VA	0	0	0	No	No
858	VA	0.5	0	0	No	No
54	VV	0	0	0	No	Yes
942	VV	0.82	0	0	No	No
859	VA	0.25	1.5	0	Yes	No
517	VV	0.3	0.26	0	No	Yes
55	VA	0.3	0.7	0.2	Yes	Yes
860	VV	0.19	0	0	No	Yes
56	VA	0.7	0	0	Yes	Yes
57	VA	0.68	0	0.05	Yes	No
58	VA	0.23	0.04	0.27	Yes	No
698	VA	3	0	0	Yes	No
518	VA	4	3	0	Yes	No
59	VA	1	0	0	No	Yes
699	VV	0	0	0	No	Yes
519	VV	0.23	0	0	No	Yes
60	VA	0.4	0	0	No	Yes
61	VV	0	0	0	No	Yes
861	VA	0	0	0	No	No
520	VA	0.5	0	0	No	Yes
521	VV	1.33	0	0	No	No
862	VV	0.23	0.62	0.15	No	No
863	VA	15	0	1	No	No
700	VV	1.75	1.5	0.25	No	Yes
864	VA	0.7	0.4	0	Yes	No
62	VA	0.33	1	0	No	Yes
701	VA	0.44	0.22	0	Yes	Yes
943	VV	0	0	0	No	Yes
63	VA	2.5	2	0.5	Yes	Yes
522	VA	0.43	1	0.57	No	Yes
865	VA	0.27	0	0	Yes	No
64	VA	0	0	0	No	No
944	VA	1.13	0.38	0.25	No	Yes
945	VA	0.71	0	0.14	No	No
65	VA	0.33	1	0.67	Yes	No
946	VA	1	0	0	Yes	Yes
947	VA	0	0	0	No	No
66	VA	0.29	0.18	0.06	Yes	No
702	VV	0	0	0	No	Yes
523	VV	0.2	0	0	No	Yes
948	VA	2.33	0.67	0	Yes	No
949	VV	0.12	0	0	No	Yes
703	VA	1.5	0	0	No	No
950	VV	0.71	0	0.21	No	Yes
524	VA	1.83	0.17	0.33	Yes	No
67	VA	0.33	0	0	Yes	Yes
704	VV	0.42	0	0	No	Yes
525	VV	0	0	0	No	Yes
951	VA	0	0	0	No	No
705	VA	0	0	0	No	No
706	VV	0.09	0.18	0.55	No	No
952	VA	0.47	0.24	0.12	Yes	No
526	VA	0	0	0	No	Yes
707	VA	1	3.33	0.67	Yes	No
68	VV	0	0	0	Yes	Yes
69	VV	1.67	2.67	0.33	No	Yes
953	VA	0	0	0	No	No
954	VA	2	0	0	No	Yes
708	VV	0.13	0	0	No	Yes
70	VV	0.15	0	0	No	Yes
71	VV	0	0	0	No	Yes
955	VA	3	0	0	No	No
956	VV	5	1.5	0	Yes	No
709	VV	0.24	0	0	No	Yes
527	VV	0	0	0	No	Yes
710	VV	0	0	0	No	Yes
957	VA	2.5	0	0	No	No
528	VA	1.27	0	0	Yes	Yes
711	VV	0	0	0	No	No
712	VV	1.25	2	0.25	No	Yes
72	VA	3	0	0	No	No
73	VV	0	0	0	No	Yes
713	VV	1.33	1.33	0.67	Yes	No
714	VV	0.5	0	1.33	Yes	No
74	VV	0	0	0	No	No
529	VV	0	0	0	No	Yes
75	VA	0.43	0	0	Yes	No
76	VV	0.11	0	0	No	Yes
530	VA	0.67	0	0.67	Yes	No
77	VV	0.22	0	0	No	Yes
531	VV	0.67	1	0.33	No	No
958	VV	0.29	0	0	Yes	Yes
532	VV	0.43	0	0	No	No
78	VA	0	0	0	No	No
533	VV	0.33	0	0	No	No
534	VV	0	0	0	No	Yes
79	VV	0	0	0	No	Yes
959	VA	2	0.67	2.33	No	Yes
535	VV	0.38	0.25	1.25	No	No
80	VA	2.67	1.33	0.67	No	Yes
536	VV	0.57	0	0	No	Yes
715	VV	0.29	0	0	No	No
81	VV	0.14	0	0	No	No
82	VV	1.13	0.5	0.25	Yes	No
537	VV	0.13	0	0	No	Yes
83	VV	1	3.67	0	Yes	No
84	VV	0.73	0	0	No	No
960	VA	2.4	0	1	Yes	No
716	VV	0.13	0	0	No	No
961	VA	0.5	0	0	No	No
962	VV	1.21	0	0.86	No	No
85	VV	0	0	0	No	Yes
86	VA	0.5	0	0	No	No
87	VV	0.1	0	0	No	No
538	VV	1.5	1.17	0.5	Yes	No
539	VV	0	0	0	No	Yes
963	VV	0.19	0	0	No	No
540	VV	0.44	0	0	Yes	Yes
866	VA	0.36	0	0	Yes	Yes
717	VV	0	0	0	No	Yes
88	VA	0.67	0	0.33	Yes	Yes
964	VA	2	0	0	No	No
541	VV	0	0	0	No	Yes
89	VV	0	0	0	Yes	Yes
90	VA	0	0	0	Yes	No
91	VV	0.63	1.5	0.13	No	No
718	VV	2.67	3	1.33	Yes	No
542	VA	2	0	0	No	Yes
719	VV	0.6	2	0.2	No	No
92	VV	0	0	0	No	Yes
867	VA	0	0	0	No	No
93	VA	0	0	0	No	Yes
543	VV	0.86	0	0	No	No
868	VA	0	0	0	No	No
720	VV	0	0	0	No	Yes
94	VA	0	0	0	No	No
95	VA	0	0	0	No	Yes
721	VA	0.33	0.33	0	No	Yes
965	VV	0.03	0	0	Yes	No
96	VA	0	0	0	No	Yes
544	VA	0	0	0	No	Yes
966	VV	0	0	0	Yes	No
967	VA	0.5	0	0	No	Yes
722	VV	0.24	0.32	0	Yes	Yes
968	VV	0	0	0	No	No
545	VV	0	0	0	Yes	Yes
723	VV	0.67	1.5	0.17	No	No
97	VV	0	0	0	Yes	No
546	VV	0.9	0.78	0.41	No	No
869	VV	0	0	0	No	Yes
98	VV	0.88	0	0	No	Yes
99	VA	0	0	0	Yes	Yes
870	VV	0.75	0	0	Yes	No
724	VA	0	0	0	Yes	No
725	VV	0	0	0	No	Yes
100	VV	1	0	0	No	No
547	VV	0.2	0	0	Yes	Yes
548	VV	0.14	0	0	No	Yes
101	VA	0	0	0	No	No
549	VA	1.25	0.25	0.13	Yes	Yes
969	VV	1.33	0	0	No	No
871	VA	0.5	0	0	No	No
872	VA	0	0	0	Yes	No
550	VA	0.29	0	0.29	No	Yes
873	VA	0	0	0	No	Yes
726	VV	0.33	0	0	No	Yes
970	VV	0.85	0.05	0.45	No	No
102	VA	0	0	0	No	No
727	VA	2	3	0	Yes	No
874	VV	0.67	0.67	0.67	No	No
875	VA	0	0	0	No	Yes
876	VA	0	0	0	Yes	No
103	VA	0.25	0	0.06	No	Yes
728	VA	0.25	0	0	Yes	Yes
877	VA	3.33	4	1.33	Yes	Yes
104	VA	0	0	0	Yes	No
105	VV	0.22	0	0	No	Yes
106	VA	0.25	0	0.25	No	Yes
551	VV	0.3	0.1	0	Yes	No
552	VV	0.56	0.67	0.22	No	Yes
729	VV	0.57	0.86	0.14	Yes	No
107	VA	0	0	0	No	No
553	VV	0	0	0	No	Yes
554	VA	1.5	0.5	0.5	No	No
108	VV	0.75	0	0	No	Yes
109	VA	0	0	0	No	No
555	VV	0.13	0	0	No	No
730	VV	0.43	0	0	No	Yes
971	VV	0.57	2.86	0.43	Yes	No
972	VV	0.5	0	0	No	Yes
731	VV	0.4	0	0.1	No	No
556	VV	0.3	0	0	No	No
557	VV	0	0	0	No	No
110	VA	3	0	0.5	Yes	No
111	VA	5.5	3	0	Yes	No
732	VA	1.13	0	0.25	No	No
558	VA	0	0	0	No	No
112	VV	0.05	0	0	No	No
113	VA	0	0	0	Yes	Yes
559	VA	0	0	0	No	No
733	VA	0.5	0	0	No	No
560	VV	0	0	0	No	Yes
734	VV	6	9	1.6	Yes	Yes
561	VV	0	0	0	No	Yes
114	VV	0	0	0	No	Yes
115	VA	0	0	0	No	Yes
735	VV	0	0	0	No	No
736	VV	0.51	0.17	0.09	No	No
878	VA	2	0.67	0	Yes	No
562	VA	0.75	0.38	0.63	Yes	No
973	VA	0.25	0	0	No	Yes
116	VV	0	0	0	No	No
117	VA	0.67	1	0	No	No
563	VV	0.11	0.5	0.39	No	No
737	VV	0.3	0	0	No	Yes
118	VA	0	0	0	No	Yes
564	VA	0	1.6	0.2	No	Yes
119	VA	0	0	0	No	No
120	VA	0	0	0	No	No
121	VA	1	1.2	0.4	No	Yes
565	VA	0.38	0.46	0.46	No	No
122	VA	0.6	0	0.2	No	Yes
738	VV	0.75	0	0	No	Yes
974	VV	0.26	0	0	Yes	No
566	VV	0.14	0	0	No	No
123	VA	3.67	1.33	0	No	No
124	VV	0.4	0	0	No	Yes
125	VA	0.75	0	0	No	No
126	VA	1	0	0	No	Yes
127	VA	0	0	0	No	No
975	VA	1.6	0.6	0.6	No	No
567	VV	0	0	0	No	Yes
128	VA	0	0	0	No	No
129	VA	0.17	0	0.33	No	No
130	VV	0.36	0	0	No	Yes
568	VV	0	0	0	No	No
976	VA	2.5	2.5	0	No	No
569	VV	0.8	0	0	Yes	Yes
131	VA	0	0	0	No	Yes
739	VA	0	0	0	No	Yes
132	VA	2.36	0	0.36	Yes	Yes
133	VV	0.2	0	0	Yes	Yes
570	VV	0.28	0	0.17	Yes	No
134	VV	0.36	0	0.36	No	Yes
135	VV	0	1.27	0	Yes	Yes
136	VA	0	0	0	No	No
137	VA	0	0	0	No	No
977	VV	0.25	0	0	No	Yes
978	VA	1	0	0	No	No
138	VV	1.93	0.29	0.07	No	Yes
139	VA	0	0	0	No	No
140	VA	0	0	0	No	Yes
141	VA	0	0	0	No	Yes
571	VV	1.5	0.67	1.67	No	No
142	VV	0	0	0	No	Yes
572	VV	0.54	0.46	0	No	Yes
143	VV	0.12	0	0	No	Yes
573	VV	0.57	0.86	0	Yes	Yes
740	VV	0	0	0	No	No
144	VV	0.4	2.2	0	No	Yes
145	VA	1.5	0	0	No	Yes
741	VV	0	0	0	Yes	Yes
879	VV	0.14	0	0	No	Yes
979	VV	0.38	0	0	No	Yes
980	VV	0.29	0	0	No	Yes
146	VA	1.25	1.5	0.25	No	Yes
742	VA	0.33	0	0.33	No	Yes
981	VV	0.63	0	0.13	Yes	Yes
147	VA	0	0	0	Yes	No
148	VV	1	0	0	No	Yes
743	VV	0	0	0	No	Yes
149	VV	0	2	1	No	Yes
574	VV	0.5	0	0	Yes	Yes
575	VV	0.81	0	0.13	No	No
150	VA	0	0	0	Yes	No
744	VV	2.11	4.56	1	No	No
151	VA	0	0	0	Yes	No
982	VA	0.4	0	0	No	Yes
152	VA	0	0	0	Yes	No
576	VV	0	0	0	No	No
153	VA	0	0	0	No	No
154	VA	0	0	0	No	No
983	VV	0.86	0	0	No	Yes
155	VA	6	8	0	No	No
577	VA	1	2	0	No	Yes
578	VA	0.67	0	0	No	No
745	VA	0.45	1.64	0.27	Yes	No
880	VV	0	0	0	No	Yes
156	VA	0.67	2	0	No	No
157	VA	0	0	0	Yes	No
158	VA	0	15	0	No	No
159	VA	5	2	0	No	No
579	VV	0.29	0	0	No	Yes
160	VA	0	0	0	No	No
161	VA	0	0	0	No	No
580	VA	1	0	0	No	Yes
162	VA	0.39	0.56	0.06	Yes	No
746	VA	2.33	0	1.33	Yes	Yes
163	VA	0.33	5	0	No	Yes
747	VA	1.67	0	0.67	No	Yes
581	VA	0.67	0.67	0.62	Yes	No
164	VA	3.13	3.25	1.38	Yes	No
165	VV	1.33	0	1	No	No
984	VA	0.54	0.62	0.08	No	No
166	VA	0	0.46	0	Yes	No
582	VA	0	0	0	No	No
583	VA	0	0	0	No	Yes
748	VV	0	0	0	No	Yes
167	VV	0.81	0.31	0.08	No	Yes
985	VA	1.33	0	0	No	Yes
749	VA	4	5	0	No	No
750	VA	1.08	0	0.08	No	No
751	VV	0.25	0	0	No	Yes
168	VA	0	0	0	No	Yes
584	VA	0	0	0.17	No	Yes
169	VV	0	0	0	No	No
170	VA	5	0.5	1.5	No	Yes
986	VA	0.78	0	0.33	No	No
987	VV	0.44	0.89	0	Yes	No
585	VV	0	0	0	No	Yes
752	VV	0.67	0	0	No	Yes
171	VA	0	0	0	No	No
172	VA	0.43	0	0.71	No	No
173	VA	0.17	2.17	0.33	Yes	Yes
988	VA	0	0	0	No	No
174	VA	0	0	0	No	No
175	VV	0	0	0	No	Yes
989	VA	6	6	2.67	No	No
753	VA	0	0	0	No	No
176	VA	2.2	0.2	0.2	No	No
177	VA	0	0	0	No	Yes
586	VV	0	0	0	No	No
881	VA	0	0.75	0.75	Yes	No
754	VA	0.5	0.75	0.19	Yes	Yes
178	VA	0.4	0.4	0	No	No
990	VA	1.13	0	0	No	Yes
179	VA	0	0	0	No	No
587	VV	0.09	2.36	0	No	Yes
180	VA	0.33	0	0	No	No
588	VV	0	0	0	No	Yes
991	VA	1.29	0.43	0.29	No	No
992	VA	1.33	0	0	No	No
589	VV	3	4	2	No	No
181	VV	0.13	0.5	0	No	Yes
882	VV	0	0	0	No	Yes
182	VA	1.4	0	0.4	No	No
183	VA	0.92	0	0.17	Yes	No
184	VV	0.55	0.24	0.13	Yes	No
993	VV	0	0	0	No	Yes
185	VA	0	0	0	No	Yes
883	VV	0	0	0	No	Yes
590	VV	0	0	0	No	Yes
186	VV	0	0	0	Yes	No
187	VA	0	0	0	No	Yes
591	VV	0.75	11.25	0.75	No	Yes
188	VA	0	0	0	No	No
189	VA	0.67	0	0	No	Yes
592	VV	0	0	0	No	No
190	VA	0.2	0.4	0.05	No	No
593	VA	4.25	1.5	1	Yes	No
191	VA	0.65	0.82	0.18	Yes	Yes
192	VA	0	0	0	No	Yes
193	VA	10	0	4	No	No
594	VA	1.29	0.14	0	Yes	Yes
755	VV	0.67	2	0.11	No	Yes
194	VV	0.25	1.5	0	No	Yes
994	VV	0.11	0	0	No	Yes
595	VA	1.08	0.31	0.31	No	Yes
995	VA	0	0	0	No	No
884	VV	0.08	0	0	No	Yes
596	VV	0.18	0	0.18	Yes	No
996	VV	0	0	0	No	Yes
195	VV	0.43	0	0	No	Yes
196	VV	0	0	0	No	Yes
997	VA	0.33	0	0.33	No	Yes
597	VA	1.6	0	0.4	Yes	No
197	VV	0.37	0.2	0.03	Yes	No
198	VA	0.83	2.33	0	Yes	Yes
199	VA	1.25	0.38	0.38	No	No
756	VA	1	1.5	0	No	Yes
200	VA	0	0	0	No	Yes
201	VV	0	0	0	No	Yes
998	VA	1.4	1.2	0.2	No	Yes
202	VA	0	1.5	0.25	No	No
203	VA	7	0	0.5	No	No
204	VV	0.44	0	0	No	Yes
757	VA	0.71	0.57	0	Yes	No
205	VA	0	0	0	No	No
598	VV	0.25	0	0	No	No
999	VV	0	0	0	No	No
206	VV	0	0	0	No	Yes
1000	VA	1	0	0.33	Yes	Yes
758	VA	0	0	0	Yes	No
207	VA	2	0	0	No	No
208	VA	0	0	0	Yes	No
885	VV	0	0	0	No	Yes
209	VA	0	0	0	No	Yes
210	VA	0.25	0	0	Yes	No
211	VA	0	0	0	No	Yes
212	VV	0.06	0	0	Yes	Yes
213	VA	0	0	0.17	No	Yes
214	VV	0	0	0	No	No
886	VA	0	0	0	No	No
759	VV	0.21	0	0	No	Yes
215	VA	0.73	0.33	0.3	Yes	Yes
599	VV	2.71	0.57	0.43	Yes	Yes
760	VV	0.33	0	0	Yes	No
216	VA	0	0	0	No	No
600	VV	0.19	0	0	Yes	Yes
1001	VV	0.16	0	0	No	No
761	VV	0.04	0	0	No	No
887	VA	0.33	0	0	No	No
217	VA	0.83	0	0	No	Yes
762	VA	0.8	0	0.2	No	No
218	VA	1.45	0	0.55	Yes	No
1002	VA	1.6	2	1	No	Yes
888	VA	0.5	0	0	No	No
219	VA	0	1	0	No	No
763	VA	0.25	0	0	No	Yes
220	VV	0	0	0	No	Yes
221	VV	0.4	0	0	Yes	Yes
222	VA	0	0	0.4	No	Yes
601	VV	0	0	0	No	Yes
223	VA	0	0	0	No	Yes
224	VV	0	0	0	No	Yes
225	VV	0.21	0.14	0.03	No	Yes
226	VA	8	0	6	No	No
764	VA	1	0	0	No	Yes
765	VV	0.14	7.93	0	Yes	Yes
227	VA	5	3	0	No	Yes
1003	VA	0.5	0	0	No	Yes
766	VV	0	0	0	No	Yes
602	VV	1	1	0.33	No	No
228	VA	0	0	0	No	Yes
889	VA	0	0	0	No	No
1004	VV	0.5	0	0.17	No	Yes
229	VA	12	3	0	No	No
230	VA	0.69	3.38	0.15	No	No
603	VV	0	0	0	No	Yes
1005	VV	0.4	0	0	No	Yes
231	VV	0	0	0	No	Yes
604	VV	0.76	0	0.62	No	No
232	VV	0.43	0	0.07	No	No
890	VV	0	0	0	No	No
767	VV	0.82	0	0	No	Yes
605	VV	0.67	0	0	No	No
606	VV	0.44	0	0	Yes	Yes
1006	VA	2.33	1.73	0.27	No	Yes
233	VA	0	0	0	No	No
1007	VV	0	0	0	No	Yes
234	VA	0.75	3	0	No	Yes
768	VV	0.3	0	0	No	Yes
235	VV	0	0	0	No	Yes
236	VA	0	0	0.17	No	Yes
1008	VA	0.84	0	0	Yes	No
237	VV	0	0	0	No	Yes
607	VV	0.14	0	0.29	No	No
769	VV	0.67	0	0	No	Yes
238	VA	0	0	0	No	No
239	VA	0.67	0	0.67	No	Yes
240	VV	0	0	0	No	Yes
241	VA	0.29	0	0	No	Yes
242	VA	0	0	0	No	No
608	VA	0.67	0	0	No	No
609	VV	0	0	0	No	Yes
770	VA	0.6	0.2	0	No	No
243	VA	1	0.57	0.29	Yes	Yes
891	VA	0.25	0	0	No	No
244	VA	0	0	0	No	No
245	VA	1.2	2	0	No	Yes
246	VA	0.67	2.33	0	No	Yes
1009	VA	0	0	0	No	Yes
247	VA	3.5	4	0	No	No
610	VV	0.35	0	0	No	Yes
248	VA	1	0	0	No	Yes
249	VA	0	0	0	No	No
250	VA	0.75	0	0.5	No	Yes
251	VV	0.67	0	0.33	Yes	Yes
252	VV	0.31	5.06	0.38	Yes	Yes
1010	VA	1.86	19.43	0.43	No	No
771	VV	0	0	0	No	Yes
1011	VA	2.5	2	0.75	No	No
772	VA	1.71	0.86	0	No	No
253	VA	1.67	2	0.33	Yes	No
611	VV	3.25	0	0	No	No
254	VA	2.6	2.2	0.4	No	No
255	VA	1.31	0	0.31	Yes	No
256	VA	1.6	1.2	0.2	No	No
257	VA	1.33	4.67	0	No	No
612	VV	0.67	9.13	0.07	No	Yes
258	VA	0.75	0	0.5	No	Yes
259	VA	0.2	0	0	No	No
1012	VV	0	0	0	No	No
260	VV	0.36	0	0	No	Yes
773	VA	0	0	0	No	No
261	VV	0	0	0	No	Yes
892	VA	0	0	0	No	No
262	VA	0.63	0.88	0.5	Yes	Yes
613	VA	3	2.5	0	Yes	Yes
774	VA	0.47	0.4	0	No	Yes
614	VV	0	0.5	0.5	No	Yes
263	VA	1.44	0.06	0	Yes	No
264	VV	1.5	2.5	0	No	No
265	VA	0.4	0.6	0	No	Yes
266	VA	4.38	2.63	1.38	Yes	Yes
267	VV	1.94	1.13	0.48	No	Yes
268	VA	0.63	2.25	0.38	No	No
1013	VA	1.17	0	0	No	Yes
269	VA	0.33	2	0	No	Yes
615	VV	2	6	0	Yes	No
270	VV	0.21	0	0	No	Yes
1014	VA	0.5	0.18	0.07	No	Yes
616	VV	0.4	2.2	0.6	No	No
617	VV	1.33	0	0.83	No	No
271	VA	0	0	0	No	No
775	VA	1.6	3.6	0	Yes	No
272	VA	0	0	0	No	Yes
273	VA	1.36	0.64	0.18	Yes	Yes
274	VA	1.6	0.8	0	Yes	Yes
1015	VA	0.69	2.46	0	Yes	Yes
275	VV	0	13	0	Yes	No
276	VV	0	0	0	No	Yes
776	VA	2	2	0	No	No
277	VA	1	1	0	No	Yes
278	VA	2.33	0	1	No	No
1016	VV	0.5	0	0	No	Yes
279	VA	0	0	0	No	No
777	VV	0	0	0	No	Yes
280	VA	0	6	1	Yes	No
281	VA	0	0	0	No	No
282	VA	2.5	2.17	0.17	No	Yes
1017	VV	0.53	0.47	0.07	No	Yes
283	VA	0.33	0	0	No	Yes
284	VV	0.17	0	0	No	Yes
778	VA	0.33	2.67	0	No	No
285	VA	0.67	0	0	Yes	Yes
286	VA	2	4	0	No	No
287	VA	0.56	0	0.22	Yes	No
288	VV	0.4	0	0.1	No	Yes
1018	VV	0.8	0	0	No	Yes
289	VA	0	0	0	No	No
779	VV	0.95	0.7	0.2	Yes	No
290	VA	2.67	3.67	0	No	No
291	VA	0	0	0	No	No
292	VA	0.5	0	0.33	No	Yes
293	VA	2	0	0	No	Yes
618	VV	0.61	0	0.18	No	Yes
780	VV	0.58	0	0	No	Yes
1019	VA	1.5	0	0	Yes	Yes
294	VA	0	0	0	No	No
295	VA	0.33	0	0	No	No
296	VA	0	0	0	No	No
297	VA	5	3	0.33	No	No
1020	VA	1.06	0	0	Yes	Yes
781	VA	0	0	0.2	No	Yes
1021	VA	9	0	0	No	No
1022	VV	0.22	0	0	No	Yes
298	VV	0.31	0	0	No	Yes
619	VV	0.13	0	0	No	Yes
299	VA	0.33	0	0	No	No
300	VA	0.4	1.4	0	No	No
782	VV	0	0	0	No	Yes
783	VA	1	1.5	1.5	No	Yes
301	VA	0	0	0	No	No
620	VV	0	0	0	No	Yes
302	VA	2.91	0.36	0.82	Yes	No
303	VA	3	0	0	No	No
621	VA	4	0	2	Yes	No
304	VV	0	0	0	No	Yes
622	VV	0.91	8.82	1	No	Yes
784	VA	0	0	0	No	Yes
305	VA	4	0	0	No	Yes
623	VV	6.5	6.83	1.17	No	No
306	VA	1	12	0	No	Yes
624	VA	0.67	6.56	0.44	No	Yes
307	VA	1	0	0	Yes	No
308	VA	0	0	0	No	No
309	VA	0	0	0	No	Yes
1023	VA	5	6	2	Yes	No
1024	VA	3	0	0	Yes	No
310	VA	1.25	0	0	No	Yes
1025	VA	0	0	0	No	No
311	VA	2.5	3	0.5	No	Yes
785	VV	0.22	0	0	No	No
625	VV	0	0	0	Yes	Yes
312	VA	1.29	7.43	1.14	Yes	No
313	VA	0	0	0	Yes	No
314	VA	3	6	2	No	Yes
315	VA	0	0	0	No	Yes
626	VV	1.08	0	0.25	No	Yes
316	VA	2.25	0	0	No	Yes
317	VA	1.67	0	0	No	Yes
318	VA	0.53	0	0	Yes	No
319	VA	2	0	0.33	Yes	No
320	VV	0.4	0.32	0.04	No	Yes
321	VA	0	0	0	No	Yes
1026	VA	1.71	0	0	No	No
786	VA	2.2	4	0	No	Yes
787	VA	1	0	1	No	Yes
322	VA	20	20	3	No	No
788	VV	0	0	0	No	Yes
323	VA	1.42	0	0.17	No	No
324	VA	0	0	0.11	Yes	No
789	VA	0.5	3.5	0	No	No
325	VA	0.13	0	0	No	Yes
627	VV	0	0	0	No	Yes
326	VA	0	0	0	No	No
327	VA	0	0	0	No	No
328	VA	6	7	0	No	No
329	VA	0	0	0	No	Yes
330	VV	0	0	0	No	Yes
628	VV	0.33	0	0	No	No
629	VA	1.33	0.5	0.83	No	Yes
331	VA	7.5	3	1.75	No	Yes
630	VA	0	0	0.67	No	No
332	VA	0.25	0	0	Yes	No
1027	VA	7.33	2.67	2	Yes	Yes
1028	VA	0	0	0	No	Yes
631	VV	0	0	0	No	Yes
790	VA	5.5	29	0.5	No	No
333	VV	0.6	0.75	0	No	No
632	VV	0.4	0	0	No	No
1029	VA	1.2	0	0.4	No	No
334	VA	1.25	0	0	No	No
791	VV	0.35	0	0	No	Yes
335	VA	0.5	2	0	No	Yes
633	VA	0	0	0	No	No
634	VA	1.89	1	0.44	Yes	No
336	VA	0	0	0	Yes	No
792	VA	0.75	0	0	No	Yes
337	VA	1.67	1.33	0.33	No	Yes
338	VA	0	0	0	No	Yes
793	VA	0.86	2.57	0.29	Yes	Yes
339	VA	0	0	0	No	No
340	VA	1.67	0	0.17	Yes	No
341	VA	1.46	0.38	0	Yes	Yes
1030	VV	0.83	1	0.33	No	Yes
635	VV	0.92	0	0.25	Yes	No
342	VA	0	0	0	No	Yes
1031	VA	2	0	0	No	No
343	VA	1	0	0	No	No
344	VA	0	0	0	No	No
794	VA	0	0	0.33	No	Yes
345	VV	0.77	1.23	0.08	Yes	Yes
1032	VA	1.5	0	0.5	No	Yes
346	VA	2	0	0	No	No
1033	VA	0	0	0	No	No
347	VA	0	0	0	No	No
348	VA	0.33	2.67	0	No	No
349	VA	0	0	0	No	No
795	VA	0	0	0	Yes	No
350	VA	0	0	0	Yes	No
351	VA	0	0	0	No	No
352	VA	0	0	0	No	No
796	VV	2	0	0	No	Yes
636	VV	0	0	0	No	Yes
353	VA	0.5	0	0.5	No	Yes
797	VV	0.67	0	0	No	No
354	VA	0	0	0	No	No
798	VV	0.44	0	0	No	Yes
355	VA	0	0	0	No	No
637	VV	0.88	0.24	0.06	No	Yes
356	VV	0	0	0	No	Yes
357	VA	0	0	0	No	No
799	VA	0	0	0	No	No
358	VA	2	0.33	0	Yes	No
359	VA	7	8	1	No	No
360	VA	1.33	1.33	0	No	No
361	VV	0.13	0	0.07	Yes	Yes
800	VA	0.33	0	0.33	No	Yes
638	VV	0.5	0	0.5	No	No
362	VA	3.83	1.33	0.5	Yes	No
639	VV	0	0	0	No	No
801	VV	0.38	0	0.13	No	Yes
363	VA	0	0	0	No	No
802	VV	1	0	0	No	Yes
640	VV	2.25	0	0	No	Yes
364	VA	0	0	0	No	No
365	VA	0	0	0	No	No
641	VV	0.19	6.5	0	No	Yes
366	VV	0.71	0	0	No	Yes
367	VA	0.67	2	0	No	Yes
1034	VA	0	0	0	No	Yes
642	VA	1	1.4	0	Yes	Yes
643	VV	0.5	0.5	0	No	Yes
803	VA	3.5	1	0	Yes	Yes
1035	VV	0	0	0	No	No
1036	VA	2.09	0.43	0.66	Yes	No
368	VV	0.86	0	0.29	No	No
804	VA	7.6	5.6	1.2	Yes	No
369	VA	0	0	0	No	No
370	VA	0.5	0	0	No	Yes
805	VV	1.2	0	0	No	No
1037	VV	1.1	0	0	Yes	No
371	VA	0	0	0	No	No
644	VV	0	0	0	No	Yes
893	VA	0	0	0	No	No
372	VA	7	8	1	No	Yes
373	VA	0	0	0	No	No
374	VA	1.11	0	0.11	No	Yes
375	VA	0.82	0.73	0.09	Yes	Yes
376	VV	2	0	0	No	Yes
377	VA	0	2	0	Yes	No
378	VA	1	0	0.62	No	No
645	VV	0.29	0	0	No	No
806	VV	0.33	0	0	No	Yes
379	VA	7	7	0.5	Yes	No
380	VA	0.67	1	0	Yes	No
381	VA	0	0	0	No	No
382	VV	0.22	0	0	No	Yes
383	VA	3	3	0.5	No	Yes
384	VA	0.67	0	0	No	Yes
807	VA	0	0	0	No	No
385	VA	1.67	1.33	0.33	Yes	Yes
646	VV	2	0	0	Yes	No
386	VA	4	0	1.5	Yes	Yes
1038	VV	0	0	0	No	Yes
647	VV	0.56	0	0.22	Yes	No
387	VA	0	0	0	No	No
388	VV	2	1.29	0.14	No	Yes
389	VA	0.6	0	0.2	No	Yes
390	VA	0.33	0	0	Yes	Yes
808	VA	0	0	0	No	No
1039	VV	0.47	0.32	0	Yes	Yes
809	VA	0	0	0	No	No
391	VA	0	0	0	No	No
648	VV	8.78	8.78	3.44	No	Yes
392	VA	0.14	0	0.43	No	Yes
810	VA	1.67	0	0.67	No	Yes
393	VA	3.5	0	1	Yes	No
649	VV	0.25	0	0.13	No	Yes
394	VA	1	0	0	No	No
650	VV	0.78	0	0	Yes	No
395	VA	0	0	0	No	No
396	VA	1	0	0	Yes	No
811	VA	0	0	0	No	No
397	VV	0	0	0	No	Yes
651	VV	0	0	0	Yes	Yes
812	VA	1.89	0.67	0	Yes	Yes
398	VA	0	0	0	No	Yes
1040	VA	0	0	0	No	Yes
813	VV	0.65	0	0	Yes	No
399	VV	0.14	0	0	No	Yes
1041	VA	3.2	4	3	No	No
652	VV	0.63	0	0	No	Yes
400	VV	2	12.33	0.33	No	No
401	VA	0	0	0	No	Yes
402	VA	0	0	0	Yes	No
1042	VA	0	0	0	No	Yes
814	VV	0.29	0	0	Yes	Yes
403	VA	8	3	2	No	Yes
1043	VA	1	5	0	No	No
404	VA	3.67	1.83	0.83	Yes	Yes
405	VA	4	5	0	No	No
406	VA	5	0.67	0	No	Yes
407	VA	0	0	0	No	No
815	VA	0.5	1.5	0	No	No
408	VA	1	0	0.5	No	Yes
409	VA	4	0	0	No	No
410	VA	0	0	0	No	Yes
411	VA	1	0	0	No	No
412	VA	1	1.67	0.67	Yes	No
653	VA	1.4	0	0.8	No	Yes
413	VA	6	3	3	No	No
414	VA	0	0	0	No	No
654	VV	0.5	0	0	No	Yes
816	VV	0.36	0.36	0	Yes	Yes
415	VA	4	4	1	No	Yes
416	VA	0	0	0.33	No	Yes
417	VA	0.88	0	0.38	Yes	No
1044	VA	0.55	0.55	0.09	Yes	Yes
655	VV	0.24	0	0	No	Yes
418	VA	1.88	0	0.75	No	Yes
656	VV	0.5	0	0.5	Yes	Yes
419	VA	0.76	0	0.94	Yes	No
817	VA	0.76	0	0.18	Yes	Yes
420	VV	0	0	0	No	Yes
421	VA	0	0	0	No	No
422	VV	0	0	0	No	Yes
818	VA	2.33	0	0	Yes	Yes
423	VV	0	0	0	No	No
657	VA	1.06	5.13	1	Yes	No
658	VV	0.8	0	0	No	Yes
424	VA	0	0	0	No	No
819	VA	0.67	0	0	No	No
425	VA	0.5	0	0	Yes	No
426	VV	0.73	0.8	0.53	No	No
427	VA	1.5	1	1	No	No
1045	VV	2	0	0	Yes	No
820	VV	0.35	0	0	Yes	Yes
821	VA	1	0	1	No	No
1046	VV	0.73	0	0.33	No	No
428	VA	1.5	0	0.5	No	Yes
659	VV	0	0	0	No	No
1047	VV	0.35	0.02	0.12	No	Yes
660	VA	2.5	1	0	No	No
429	VV	0	0	0	Yes	Yes
430	VV	0	0.33	0	Yes	Yes
431	VA	0	0	0	No	No
822	VA	4.33	5	0.67	No	No
432	VA	2.5	1.25	0.5	Yes	No
433	VV	0	0	0	No	Yes
661	VA	0	0	0	No	No
662	VA	1	0	0	No	No
663	VV	0	0	0	No	Yes
823	VV	0.36	0	0	No	Yes
664	VV	0.26	0	0	No	Yes
1048	VA	1	0	0	No	Yes
434	VV	0.44	0	0	Yes	No
435	VA	0.58	0	0	No	Yes
824	VA	3	0	0	No	No
436	VA	3.67	8	0	No	No
825	VV	0.26	0	0	No	Yes
1049	VV	1	0	0	No	Yes
826	VA	6	0	0	No	Yes
437	VA	0	0	0	No	No
665	VV	0.17	0	0	No	No
438	VA	16	1	1.33	No	No
827	VV	0.41	0	0	No	Yes
439	VV	6.46	14.23	2.92	No	No
440	VA	0	0	0	No	No
441	VV	0.89	1	0	Yes	Yes
442	VV	3.29	0.86	1	No	No
443	VA	0.5	0	0	No	Yes
1050	VA	1.25	0	0.75	No	Yes
828	VV	0	0	0	No	No
444	VA	0	0	0	No	No
1051	VA	1.5	0	0	No	Yes
829	VV	0.63	0	0	No	No
666	VV	0.5	0	0	No	Yes
445	VA	4.5	5.5	2	No	No
446	VA	0.85	0	0.22	No	No
447	VV	0.31	0	0	Yes	Yes
667	VA	3.5	0	0	No	No
830	VA	0	0	0	No	No
668	VV	1.4	0.3	0.2	Yes	No
669	VV	0.34	0	0.02	No	No
670	VV	0.29	0	0	No	Yes
448	VA	1.67	0.67	0.44	No	No
831	VV	5	3	2.75	Yes	No
449	VA	3.4	5.6	0.4	No	No
450	VA	0	0	0	No	No
1052	VA	3	0	2	No	No
451	VV	1	0	0.1	Yes	Yes
452	VA	1.22	1.44	0.56	Yes	Yes
453	VV	1.17	0.44	0.17	No	Yes
832	VA	2	15	2	Yes	No
671	VV	0.31	0	0	Yes	Yes
833	VA	5	5	2	No	No
454	VA	2	0	0	Yes	No
455	VA	0.17	0	0	No	Yes
456	VA	0.5	0	0	No	No
457	VA	0	0	0	Yes	No
458	VA	0.5	0	0	No	Yes
459	VA	0	0	0	No	No
834	VA	0	0	0	No	No
1053	VA	0	0	0	Yes	No
460	VA	2	3	0	No	No
461	VV	0	0	0	No	No
462	VA	0	0	0	No	No
463	VA	0.75	0	0.25	Yes	Yes
464	VA	0	0	0	No	No
465	VA	0.45	0	0	No	No
1054	VV	0	0	0	No	No
835	VV	0.81	0	0	No	No
466	VA	0	0	0	No	No
467	VA	0	0	0	No	No
468	VA	16	15	2	No	No
1055	VA	1	0	0	No	No
469	VA	6	25	0	Yes	No
1056	VV	0	0	0	No	Yes
1057	VV	0.73	0	0	No	No
836	VA	0.47	0.93	0.33	No	Yes
470	VA	0	0	0	No	Yes
837	VV	0	0	0	No	Yes
471	VA	2.5	4	1.5	No	No
1058	VV	0.33	0	0	Yes	Yes
1059	VA	0	0	0	Yes	Yes
472	VV	0	0	2	No	Yes
473	VA	0.4	0.8	0	No	Yes
1060	VA	0	0	0	No	No
474	VA	2.17	0.5	0.92	Yes	Yes
838	VA	0	0	0	No	Yes
475	VA	2.5	19	0.25	No	No
476	VA	0.67	0	0.33	No	Yes
477	VA	1.33	0	0	No	Yes
478	VA	1.5	0	0	No	Yes
839	VA	0	0	0	No	Yes
1061	VA	0.86	0.86	0.14	Yes	Yes
479	VA	1	0	1	No	No
480	VA	0	0	0	No	Yes
1062	VA	0.5	0	0.25	No	Yes
672	VV	0.75	0	0.33	Yes	No
481	VA	1	0	0.86	No	No
1063	VV	0	0	0	No	Yes
482	VA	3.5	0	1	No	Yes
483	VA	1.89	0.33	0.44	Yes	No

## Sheet: S1 Table
#	Indication	Inflow-Fr	FHb_pre	FHb_1day	FHb_2day	BF_1day	BF_2day	FV_1day	FV_2day	Time on ECMO
484	ECPR	17 Fr			139	3.3	2.2	17.8378	11.8919	7
841	ECPR	15 Fr			72	3	2.6	20.7612	17.9931	5
2	ECPR	15 Fr			96	3.5	3	24.2215	20.7612	4
895	ECPR	17 Fr	405	71	61	3.5		18.9189	0	2
487	ECPR	17 Fr		97	68	3.3	3.6	17.8378	19.4595	8
5	ECPR	15 Fr	274	204	73	3.3	2.6	22.8374	17.9931	4
897	ECPR	15 Fr		459	465	4.3	4	29.7578	27.6817	9
902	ECPR	15 Fr	458	79		2.2		15.2249	0	1
8	ECPR	15 Fr	298	67	79	3.4	3.3	23.5294	22.8374	23
9	ECPR	17 Fr		286				0	0	2
493	ECPR	17 Fr		116	73	3.8	3.7	20.5405	20	7
846	ECPR	15 Fr						0	0	1
13	ECPR	17 Fr						0	0	0
906	ECPR	15 Fr	1275	80	49	2.9	2.7	20.0692	18.6851	6
495	ECPR	15 Fr		149		2.3		15.917	0	3
20	ECPR	15 Fr	55	47		2.2		15.2249	0	1
910	ECPR	15 Fr	99	60	64	2.3	2.5	15.917	17.301	10
911	ECPR	17 Fr		434		2.8		15.1351	0	3
22	ECPR	15 Fr			56	3.1	3	21.4533	20.7612	6
23	ECPR	15 Fr		63		2.7		18.6851	0	3
914	ECPR	15 Fr		81		1.8		12.4567	0	2
500	ECPR	15 Fr		56		1.8	1.6	12.4567	11.0727	2
24	ECPR	17 Fr	273	107		4.5		24.3243	0	3
26	ECPR	15 Fr	303	105	84	2.1	1.8	14.5329	12.4567	6
852	ECPR	15 Fr	310	45		1.5		10.3806	0	2
918	ECPR	15 Fr	64	57	75	2.6	1.9	17.9931	13.1488	4
28	ECPR	15 Fr	39	51	42	3.4	1.7	23.5294	11.7647	7
919	ECPR	15 Fr	115					0	0	2
30	ECPR	15 Fr		406		2.8		19.3772	0	3
922	ECPR	15 Fr	311	381		4		27.6817	0	1
924	ECPR	15 Fr	583	397		3.2		22.1453	0	2
686	ECPR	15 Fr	48	73	46	2.7	2.3	18.6851	15.917	4
854	ECPR	15 Fr	110					0	0	1
931	ECPR	15 Fr	482					0	0	1
934	ECPR	15 Fr		48		2.4		16.609	0	3
935	ECPR	15 Fr	101	43	43	4.1	4	28.3737	27.6817	13
46	ECPR	15 Fr						0	0	0
47	ECPR	15 Fr	57	22		2		13.8408	0	3
696	ECPR	15 Fr	391	896		3.2		22.1453	0	1
514	ECPR	15 Fr		32		2.3		15.917	0	2
53	ECPR	15 Fr	405	104		2.2		15.2249	0	3
856	ECPR	15 Fr		54		2.5		17.301	0	3
857	ECPR	15 Fr						0	0	0
56	ECPR	17 Fr	99		64	3.5	4.9	18.9189	26.4865	10
57	ECPR	15 Fr	357	107	126	3.7	3.4	25.6055	23.5294	19
59	ECPR	15 Fr	227	136		2		13.8408	0	2
60	ECPR	15 Fr	555	73	52	2.9	2	20.0692	13.8408	5
861	ECPR	15 Fr	47					0	0	0
520	ECPR	15 Fr	224	361	73	2.5	2.1	17.301	14.5329	4
863	ECPR	15 Fr	2409	947		1.7		11.7647	0	2
945	ECPR	15 Fr	681	136	343	3.7	3.5	25.6055	24.2215	7
947	ECPR	15 Fr		165		2.7		18.6851	0	3
948	ECPR	15 Fr	275	113		3.05		21.1073	0	3
703	ECPR	17 Fr	373	689		3.2		17.2973	0	2
705	ECPR	15 Fr						0	0	0
953	ECPR	15 Fr		74		2		13.8408	0	2
955	ECPR	15 Fr	1119					0	0	1
72	ECPR	15 Fr	448			3.7		25.6055	0	1
75	ECPR	15 Fr		516	452	3.5	2.5	24.2215	17.301	7
86	ECPR	15 Fr		67	77	3.9	3.4	26.9896	23.5294	4
95	ECPR	15 Fr	1213	78		2		13.8408	0	3
99	ECPR	15 Fr	226	58	41	3	2	20.7612	13.8408	5
101	ECPR	15 Fr	1258	866		2		13.8408	0	1
871	ECPR	15 Fr	529		82	3.8	3.3	26.2976	22.8374	6
872	ECPR	15 Fr	1711					0	0	1
873	ECPR	15 Fr	124					0	0	0
102	ECPR	15 Fr	547	109		2		13.8408	0	1
876	ECPR	15 Fr	575	270	154	3	3.5	20.7612	24.2215	2
103	ECPR	17 Fr		91	79	3	2.5	16.2162	13.5135	16
104	ECPR	15 Fr	267					0	0	0
106	ECPR	15 Fr	79	24	26	2.9	2.2	20.0692	15.2249	4
107	ECPR	15 Fr	274	28		2		13.8408	0	2
109	ECPR	15 Fr	523					0	0	1
110	ECPR	17 Fr	440	420	86	2.5	2.8	13.5135	15.1351	4
111	ECPR	15 Fr	245	314	119	3.6	4.9	24.9135	33.91	2
558	ECPR	15 Fr	19					0	0	0
973	ECPR	15 Fr						0	0	12
117	ECPR	17 Fr	1018	214		2.8		15.1351	0	3
119	ECPR	15 Fr						0	0	0
565	ECPR	15 Fr	124	125	157	3.1	4.6	21.4533	31.8339	13
122	ECPR	17 Fr	102	67	130	3.2	3.2	17.2973	17.2973	5
123	ECPR	15 Fr	868	62		2		13.8408	0	3
125	ECPR	17 Fr	167	58	47	2.8	2.1	15.1351	11.3514	4
126	ECPR	15 Fr	90	118		2.3		15.917	0	2
128	ECPR	17 Fr						0	0	1
131	ECPR	15 Fr	34	94	45	2.5	1.3	17.301	8.99654	2
132	ECPR	17 Fr	1513	108	92	4.1	3.2	22.1622	17.2973	11
136	ECPR	15 Fr	873					0	0	0
137	ECPR	15 Fr	698					0	0	0
139	ECPR	15 Fr	1016					0	0	0
150	ECPR	17 Fr	564					0	0	0
151	ECPR	15 Fr	1077	102		3.5		24.2215	0	1
153	ECPR	15 Fr	672	437		3.8		26.2976	0	2
155	ECPR	15 Fr	785			2.7		18.6851	0	1
156	ECPR	17 Fr	868	299		4.2		22.7027	0	3
158	ECPR	17 Fr	802	696		3.9		21.0811	0	1
160	ECPR	17 Fr		13		2.1		11.3514	0	1
161	ECPR	17 Fr	573	43		2		10.8108	0	1
580	ECPR	15 Fr	991	366		2		13.8408	0	2
163	ECPR	15 Fr	194	45		2.2		15.2249	0	3
747	ECPR	15 Fr	80	42	152	3	3.2	20.7612	22.1453	6
166	ECPR	17 Fr	681	154	62	4	3.5	21.6216	18.9189	13
582	ECPR	15 Fr	717					0	0	0
173	ECPR	17 Fr	557	46	43	3.1	2.2	16.7568	11.8919	6
988	ECPR	17 Fr	823					0	0	0
178	ECPR	15 Fr	522	51	27	2.5	2.3	17.301	15.917	10
180	ECPR	17 Fr	490	37		2.2		11.8919	0	3
992	ECPR	15 Fr	148	59	29	3.2	3	22.1453	20.7612	6
188	ECPR	15 Fr	343	248		3.3		22.8374	0	1
198	ECPR	15 Fr	325	182	55	3.5	3	24.2215	20.7612	6
200	ECPR	15 Fr	67	116	40	2.4	2.5	16.609	17.301	4
202	ECPR	15 Fr	655	106	37	3.3	2.5	22.8374	17.301	4
758	ECPR	17 Fr	642					0	0	0
207	ECPR	17 Fr	783	461		3		16.2162	0	1
210	ECPR	17 Fr	349	35	48	2.4	2	12.973	10.8108	4
211	ECPR	17 Fr	683	45		1.4		7.56757	0	2
886	ECPR	17 Fr	260	42		3.5		18.9189	0	2
216	ECPR	15 Fr	571	32	45	2.8	3.3	19.3772	22.8374	7
887	ECPR	15 Fr	93	35		3		20.7612	0	3
217	ECPR	17 Fr	477	65	57	3.5	3.1	18.9189	16.7568	6
219	ECPR	15 Fr	264	69	63	3.8	2.7	26.2976	18.6851	4
763	ECPR	17 Fr	599	222	54	2.5	2.5	13.5135	13.5135	4
226	ECPR	15 Fr	618	859		4.1		28.3737	0	1
764	ECPR	15 Fr	161	58		1.9		13.1488	0	3
227	ECPR	17 Fr	335	41		3.2		17.2973	0	2
889	ECPR	17 Fr	500	293		2.8		15.1351	0	1
229	ECPR	15 Fr	585	463		3.2		22.1453	0	1
230	ECPR	15 Fr	138	123	88	3.2	2.9	22.1453	20.0692	13
238	ECPR	17 Fr	251					0	0	0
242	ECPR	15 Fr	57	74	55	3.4	3.5	23.5294	24.2215	5
245	ECPR	17 Fr	266	72	59	4.3	2.6	23.2432	14.0541	5
1009	ECPR	17 Fr	138					0	0	0
247	ECPR	15 Fr	133	51		2		13.8408	0	2
249	ECPR	17 Fr	117					0	0	0
253	ECPR	15 Fr	179	179	36	1.8	3.4	12.4567	23.5294	6
254	ECPR	15 Fr	193	140	51	4	3.7	27.6817	25.6055	5
256	ECPR	15 Fr	138	389	57	3.2	3.8	22.1453	26.2976	5
773	ECPR	15 Fr	213	51		3.9		26.9896	0	1
892	ECPR	17 Fr	17	489		2.5		13.5135	0	0
263	ECPR	17 Fr	407	65	40	4.4	3.9	23.7838	21.0811	16
266	ECPR	15 Fr	293	51	41	2.2	2.5	15.2249	17.301	8
269	ECPR	15 Fr	367	33		2.6		17.9931	0	3
273	ECPR	15 Fr	174	199	166	2.9	3.2	20.0692	22.1453	11
776	ECPR	17 Fr	472	133		3.2		17.2973	0	3
280	ECPR	15 Fr	937	636		3		20.7612	0	1
281	ECPR	17 Fr	904					0	0	0
778	ECPR	15 Fr	112	87		2.6		17.9931	0	3
289	ECPR	15 Fr						0	0	0
290	ECPR	15 Fr	136	59		3		20.7612	0	3
291	ECPR	17 Fr	217	39		4.1		22.1622	0	2
294	ECPR	15 Fr						0	0	0
295	ECPR	15 Fr	458	118		3.5		24.2215	0	3
296	ECPR	15 Fr						0	0	0
299	ECPR	15 Fr	647	55		3.6		24.9135	0	3
301	ECPR	17 Fr	285	51	76	4	3	21.6216	16.2162	6
303	ECPR	15 Fr	280	75		2.6		17.9931	0	1
621	ECPR	15 Fr	144	132		1.8		12.4567	0	1
306	ECPR	15 Fr	250	33		1.4		9.68858	0	1
307	ECPR	15 Fr	102	158	77	3.3	4	22.8374	27.6817	7
308	ECPR	15 Fr	374					0	0	0
314	ECPR	15 Fr	804	25		2		13.8408	0	1
315	ECPR	15 Fr	139	68		2.2		15.2249	0	2
318	ECPR	15 Fr	474	55	46	3	3.5	20.7612	24.2215	15
321	ECPR	17 Fr	230	44	51	2.9	2.5	15.6757	13.5135	4
327	ECPR	15 Fr	242					0	0	0
328	ECPR	15 Fr	430	1130		3.1		21.4533	0	1
329	ECPR	15 Fr	270	40	30	2	1.5	13.8408	10.3806	4
331	ECPR	15 Fr	29	85	156	4.3	3.6	29.7578	24.9135	4
630	ECPR	17 Fr	900	87	57	2.8	3	15.1351	16.2162	6
332	ECPR	15 Fr	115	59	50	2.9	2.6	20.0692	17.9931	4
334	ECPR	17 Fr	390	41	25	3.2	2.8	17.2973	15.1351	4
336	ECPR	15 Fr	451					0	0	0
337	ECPR	15 Fr	121	117		2.3		15.917	0	3
339	ECPR	15 Fr	151					0	0	0
340	ECPR	17 Fr	223	162	38	3.4	4.2	18.3784	22.7027	6
341	ECPR	17 Fr	796	201	168	3.9	4.1	21.0811	22.1622	13
344	ECPR	17 Fr	245					0	0	0
794	ECPR	17 Fr	344	53		2.7		14.5946	0	3
1032	ECPR	15 Fr	425	64		2.5		17.301	0	2
346	ECPR	17 Fr	194	111		4.9		26.4865	0	2
1033	ECPR	17 Fr	553					0	0	0
347	ECPR	17 Fr						0	0	0
349	ECPR	17 Fr						0	0	0
795	ECPR	15 Fr	328	440		4		27.6817	0	3
350	ECPR	17 Fr	151	145	84	4.3	4	23.2432	21.6216	2
351	ECPR	17 Fr	550	39		2.8		15.1351	0	3
354	ECPR	15 Fr	311	162		2		13.8408	0	1
355	ECPR	17 Fr	519					0	0	0
357	ECPR	15 Fr	128					0	0	0
360	ECPR	15 Fr	258	84		2.8		19.3772	0	3
362	ECPR	15 Fr	166	91	54	3.2	4.5	22.1453	31.1419	6
363	ECPR	17 Fr	264	65	51	3.3	3.5	17.8378	18.9189	2
364	ECPR	17 Fr	455	92	46	3.8	3.8	20.5405	20.5405	4
365	ECPR	15 Fr	64					0	0	0
803	ECPR	15 Fr	281	84	38	3.5	2.5	24.2215	17.301	2
369	ECPR	17 Fr	379	278	234	4.1	4.2	22.1622	22.7027	2
370	ECPR	17 Fr	704	75	38	2	1.5	10.8108	8.10811	2
371	ECPR	17 Fr	744					0	0	0
893	ECPR	15 Fr	432	79		1.8		12.4567	0	1
372	ECPR	17 Fr	410	40		2		10.8108	0	1
373	ECPR	17 Fr	373	111	35	3.2	1.6	17.2973	8.64865	9
377	ECPR	17 Fr	609	163	107	4.7	4.4	25.4054	23.7838	2
379	ECPR	17 Fr	175	63	319	4.2	5	22.7027	27.027	2
381	ECPR	17 Fr	167	31		3.2		17.2973	0	3
384	ECPR	17 Fr	107	26	46	2.8	1.9	15.1351	10.2703	6
386	ECPR	17 Fr	367	71	82	2.3	2.2	12.4324	11.8919	2
387	ECPR	15 Fr	84					0	0	0
390	ECPR	17 Fr	273	45	45	3.5	3.5	18.9189	18.9189	6
808	ECPR	17 Fr	774					0	0	0
809	ECPR	17 Fr	920					0	0	0
810	ECPR	17 Fr	77	58		2.8		15.1351	0	3
393	ECPR	15 Fr	287	45		3		20.7612	0	3
395	ECPR	17 Fr						0	0	0
396	ECPR	15 Fr	100	74	91	3.5	3.3	24.2215	22.8374	4
811	ECPR	17 Fr	473	2173		4.9		26.4865	0	2
812	ECPR	17 Fr	82	312	189	3.1	3.5	16.7568	18.9189	9
402	ECPR	17 Fr	148					0	0	0
403	ECPR	15 Fr	35	27		3		20.7612	0	1
1043	ECPR	17 Fr	1173	290		3.9		21.0811	0	1
404	ECPR	15 Fr	468	84	13	3	2.4	20.7612	16.609	6
405	ECPR	15 Fr	173	45		2.2		15.2249	0	1
407	ECPR	17 Fr	264	51		3.9		21.0811	0	3
815	ECPR	17 Fr	217	76	50	3	3	16.2162	16.2162	4
408	ECPR	17 Fr	86	70		2.2		11.8919	0	2
409	ECPR	17 Fr	110	100		3.7		20	0	1
410	ECPR	15 Fr	345	235		2.2		15.2249	0	2
411	ECPR	15 Fr	131	92		3.6		24.9135	0	3
414	ECPR	17 Fr	824					0	0	0
415	ECPR	15 Fr	388	124	48	1.9	1.1	13.1488	7.61246	2
416	ECPR	15 Fr	285	105		2.9		20.0692	0	3
417	ECPR	15 Fr	132	455	200	3.1	2.6	21.4533	17.9931	16
424	ECPR	17 Fr	367	57		2.4		12.973	0	3
819	ECPR	17 Fr	1262	57		3.4		18.3784	0	3
425	ECPR	15 Fr	82	148		2.9		20.0692	0	2
427	ECPR	15 Fr	209	107		3.3		22.8374	0	2
428	ECPR	15 Fr	23	23	56	2.7	2.1	18.6851	14.5329	4
431	ECPR	15 Fr	433					0	0	0
822	ECPR	15 Fr	30	254		3.7		25.6055	0	3
432	ECPR	17 Fr	1470	1982	2129	3.1	2.6	16.7568	14.0541	8
661	ECPR	15 Fr	138	99		3		20.7612	0	1
437	ECPR	17 Fr	767					0	0	0
438	ECPR	17 Fr	870	466		5		27.027	0	3
440	ECPR	15 Fr	111					0	0	0
444	ECPR	17 Fr	180	38		3		16.2162	0	3
830	ECPR	15 Fr	498	161		4.6		31.8339	0	2
450	ECPR	15 Fr	745					0	0	0
832	ECPR	17 Fr	268	916		3.8		20.5405	0	1
454	ECPR	17 Fr	268					0	0	1
455	ECPR	17 Fr	26	33	35	3	2.4	16.2162	12.973	6
456	ECPR	17 Fr	358	65	25	2.7	2.2	14.5946	11.8919	6
457	ECPR	17 Fr	291	74		4		21.6216	0	2
459	ECPR	15 Fr	203	38		3.2		22.1453	0	3
834	ECPR	17 Fr	548	876	163	3	1.5	16.2162	8.10811	2
460	ECPR	17 Fr	506	413		4.3		23.2432	0	1
466	ECPR	17 Fr	289					0	0	0
467	ECPR	17 Fr	465	71	43	3	3.2	16.2162	17.2973	4
468	ECPR	17 Fr	130	137		2.8		15.1351	0	1
470	ECPR	17 Fr	763	81		3.6		19.4595	0	3
1060	ECPR	15 Fr	349					0	0	0
838	ECPR	15 Fr	142	45	33	2.2	1.4	15.2249	9.68858	2
476	ECPR	17 Fr	228	36	30	3.9	3.9	21.0811	21.0811	6
477	ECPR	15 Fr	143	71		2.3		15.917	0	3
839	ECPR	17 Fr	289	103	54	2.6	2.2	14.0541	11.8919	4
479	ECPR	15 Fr	88	135	74	2.9	2.6	20.0692	17.9931	5
481	ECPR	17 Fr	24	52	104	3	3.2	16.2162	17.2973	7
483	ECPR	17 Fr	913	299	314	4.1	3.8	22.1622	20.5405	9

## Sheet: S2 Table
#	ECMO_type	System	Pump	PHT
484	VA	DP3 system	DP3	No
840	VV	Others	DP3	No
841	VA	Others	Rotaflow	No
485	VV	DP3 system	DP3	No
842	VV	Others	DP3	No
1	VV	Cardiohelp HLS	Cardiohelp	No
2	VA	Cardiohelp HLS	Cardiohelp	No
894	VA	PLS	Rotaflow	No
486	VV	DP3 system	DP3	No
895	VA	PLS	Rotaflow	No
487	VA	DP3 system	DP3	No
896	VV	PLS	Rotaflow	No
488	VV	DP3 system	DP3	No
843	VA	Others	Rotaflow	No
3	VV	Cardiohelp HLS	Cardiohelp	Yes
489	VA	DP3 system	DP3	No
4	VA	Cardiohelp HLS	Cardiohelp	No
673	VV	Life-Box	Revolution	No
5	VA	Cardiohelp HLS	Cardiohelp	No
897	VA	PLS	Rotaflow	No
844	VV	Others	DP3	No
490	VV	DP3 system	DP3	No
674	VV	Life-Box	Revolution	No
898	VV	PLS	Rotaflow	No
491	VV	DP3 system	DP3	Yes
899	VV	PLS	Rotaflow	No
6	VV	Cardiohelp HLS	Cardiohelp	No
845	VV	Others	Rotaflow	No
900	VA	PLS	Rotaflow	No
901	VV	PLS	Rotaflow	No
902	VA	PLS	Rotaflow	No
7	VV	Cardiohelp HLS	Cardiohelp	No
8	VA	Cardiohelp HLS	Cardiohelp	No
492	VA	DP3 system	DP3	No
9	VA	Cardiohelp HLS	Cardiohelp	No
10	VV	Cardiohelp HLS	Cardiohelp	No
493	VA	DP3 system	DP3	No
903	VV	PLS	Rotaflow	No
846	VA	Others	Rotaflow	No
11	VV	Cardiohelp HLS	Cardiohelp	No
12	VV	Cardiohelp HLS	Cardiohelp	No
13	VA	Cardiohelp HLS	Cardiohelp	No
847	VV	Others	DP3	No
14	VV	Cardiohelp HLS	Cardiohelp	No
904	VV	PLS	Rotaflow	No
494	VA	DP3 system	DP3	No
905	VV	PLS	Rotaflow	No
15	VV	Cardiohelp HLS	Cardiohelp	No
906	VA	PLS	Rotaflow	No
495	VA	DP3 system	DP3	No
16	VA	Cardiohelp HLS	Cardiohelp	No
496	VV	DP3 system	DP3	No
848	VV	Others	DP3	No
675	VA	Life-Box	Revolution	No
497	VV	DP3 system	DP3	No
498	VV	DP3 system	DP3	No
17	VA	Cardiohelp HLS	Cardiohelp	No
676	VV	Life-Box	Revolution	No
18	VV	Cardiohelp HLS	Cardiohelp	No
677	VV	Life-Box	Revolution	No
907	VV	PLS	Rotaflow	Yes
19	VV	Cardiohelp HLS	Cardiohelp	Yes
908	VV	PLS	Rotaflow	No
678	VV	Life-Box	Revolution	No
20	VA	Cardiohelp HLS	Cardiohelp	No
909	VV	PLS	Rotaflow	No
679	VV	Life-Box	Revolution	No
21	VV	Cardiohelp HLS	Cardiohelp	No
680	VV	Life-Box	Revolution	No
910	VA	PLS	Rotaflow	No
911	VA	PLS	Rotaflow	No
681	VV	Life-Box	Revolution	No
22	VA	Cardiohelp HLS	Cardiohelp	No
912	VA	PLS	Rotaflow	No
913	VV	PLS	Rotaflow	No
23	VA	Cardiohelp HLS	Cardiohelp	No
914	VA	PLS	Rotaflow	No
499	VV	DP3 system	DP3	No
915	VV	PLS	Rotaflow	No
849	VV	Others	DP3	No
500	VA	DP3 system	DP3	No
682	VA	Life-Box	Revolution	No
24	VA	Cardiohelp HLS	Cardiohelp	No
850	VA	Others	Rotaflow	No
916	VA	PLS	Rotaflow	No
501	VV	DP3 system	DP3	No
502	VV	DP3 system	DP3	No
25	VV	Cardiohelp HLS	Cardiohelp	No
503	VV	DP3 system	DP3	No
26	VA	Cardiohelp HLS	Cardiohelp	No
27	VV	Cardiohelp HLS	Cardiohelp	No
917	VV	PLS	Rotaflow	No
851	VA	Others	Rotaflow	No
683	VV	Life-Box	Revolution	No
852	VA	Others	Rotaflow	No
918	VA	PLS	Rotaflow	No
28	VA	Cardiohelp HLS	Cardiohelp	No
504	VV	DP3 system	DP3	No
919	VA	PLS	Rotaflow	No
684	VV	Life-Box	Revolution	No
29	VA	Cardiohelp HLS	Cardiohelp	No
505	VV	DP3 system	DP3	No
920	VV	PLS	Rotaflow	No
685	VV	Life-Box	Revolution	No
30	VA	Cardiohelp HLS	Cardiohelp	No
853	VV	Others	DP3	No
921	VV	PLS	Rotaflow	No
922	VA	PLS	Rotaflow	No
506	VA	DP3 system	DP3	No
923	VV	PLS	Rotaflow	No
924	VA	PLS	Rotaflow	No
507	VV	DP3 system	DP3	No
31	VV	Cardiohelp HLS	Cardiohelp	No
925	VA	PLS	Rotaflow	No
686	VA	Life-Box	Revolution	No
32	VV	Cardiohelp HLS	Cardiohelp	No
926	VV	PLS	Rotaflow	Yes
508	VV	DP3 system	DP3	Yes
33	VA	Cardiohelp HLS	Cardiohelp	No
927	VV	PLS	Rotaflow	No
687	VV	Life-Box	Revolution	Yes
854	VA	Others	Rotaflow	No
34	VV	Cardiohelp HLS	Cardiohelp	No
928	VV	PLS	Rotaflow	No
929	VA	PLS	Rotaflow	No
35	VV	Cardiohelp HLS	Cardiohelp	No
930	VV	PLS	Rotaflow	No
688	VV	Life-Box	Revolution	No
931	VA	PLS	Rotaflow	No
36	VA	Cardiohelp HLS	Cardiohelp	No
37	VV	Cardiohelp HLS	Cardiohelp	No
38	VA	Cardiohelp HLS	Cardiohelp	No
689	VV	Life-Box	Revolution	No
509	VV	DP3 system	DP3	No
39	VV	Cardiohelp HLS	Cardiohelp	No
40	VV	Cardiohelp HLS	Cardiohelp	No
510	VV	DP3 system	DP3	No
690	VV	Life-Box	Revolution	No
932	VV	PLS	Rotaflow	No
41	VV	Cardiohelp HLS	Cardiohelp	No
933	VV	PLS	Rotaflow	No
691	VV	Life-Box	Revolution	No
511	VV	DP3 system	DP3	No
42	VA	Cardiohelp HLS	Cardiohelp	No
855	VA	Others	Rotaflow	No
934	VA	PLS	Rotaflow	No
43	VV	Cardiohelp HLS	Cardiohelp	No
935	VA	PLS	Rotaflow	No
936	VV	PLS	Rotaflow	No
44	VV	Cardiohelp HLS	Cardiohelp	No
937	VV	PLS	Rotaflow	No
692	VA	Life-Box	Revolution	No
512	VV	DP3 system	DP3	No
45	VV	Cardiohelp HLS	Cardiohelp	No
693	VA	Life-Box	Revolution	No
694	VV	Life-Box	Revolution	No
513	VV	DP3 system	DP3	No
938	VA	PLS	Rotaflow	No
46	VA	Cardiohelp HLS	Cardiohelp	No
939	VV	PLS	Rotaflow	No
47	VA	Cardiohelp HLS	Cardiohelp	No
48	VV	Cardiohelp HLS	Cardiohelp	No
49	VV	Cardiohelp HLS	Cardiohelp	No
695	VV	Life-Box	Revolution	No
696	VA	Life-Box	Revolution	No
697	VV	Life-Box	Revolution	Yes
50	VV	Cardiohelp HLS	Cardiohelp	No
514	VA	DP3 system	DP3	No
940	VA	PLS	Rotaflow	No
51	VV	Cardiohelp HLS	Cardiohelp	No
941	VA	PLS	Rotaflow	No
52	VA	Cardiohelp HLS	Cardiohelp	No
53	VA	Cardiohelp HLS	Cardiohelp	No
515	VV	DP3 system	DP3	No
516	VA	DP3 system	DP3	No
856	VA	Others	Rotaflow	No
857	VA	Others	Rotaflow	No
858	VA	Others	Rotaflow	No
54	VV	Cardiohelp HLS	Cardiohelp	No
942	VV	PLS	Rotaflow	No
859	VA	Others	Rotaflow	No
517	VV	DP3 system	DP3	No
55	VA	Cardiohelp HLS	Cardiohelp	No
860	VV	Others	DP3	No
56	VA	Cardiohelp HLS	Cardiohelp	No
57	VA	Cardiohelp HLS	Cardiohelp	No
58	VA	Cardiohelp HLS	Cardiohelp	Yes
698	VA	Life-Box	Revolution	No
518	VA	DP3 system	DP3	No
59	VA	Cardiohelp HLS	Cardiohelp	No
699	VV	Life-Box	Revolution	Yes
519	VV	DP3 system	DP3	No
60	VA	Cardiohelp HLS	Cardiohelp	No
61	VV	Cardiohelp HLS	Cardiohelp	No
861	VA	Others	Rotaflow	No
520	VA	DP3 system	DP3	Yes
521	VV	DP3 system	DP3	No
862	VV	Others	Rotaflow	No
863	VA	Others	Rotaflow	No
700	VV	Life-Box	Revolution	No
864	VA	Others	Rotaflow	No
62	VA	Cardiohelp HLS	Cardiohelp	No
701	VA	Life-Box	Revolution	No
943	VV	PLS	Rotaflow	No
63	VA	Cardiohelp HLS	Cardiohelp	No
522	VA	DP3 system	DP3	No
865	VA	Others	Rotaflow	No
64	VA	Cardiohelp HLS	Cardiohelp	No
944	VA	PLS	Rotaflow	No
945	VA	PLS	Rotaflow	No
65	VA	Cardiohelp HLS	Cardiohelp	No
946	VA	PLS	Rotaflow	No
947	VA	PLS	Rotaflow	No
66	VA	Cardiohelp HLS	Cardiohelp	No
702	VV	Life-Box	Revolution	Yes
523	VV	DP3 system	DP3	No
948	VA	PLS	Rotaflow	No
949	VV	PLS	Rotaflow	No
703	VA	Life-Box	Revolution	No
950	VV	PLS	Rotaflow	No
524	VA	DP3 system	DP3	No
67	VA	Cardiohelp HLS	Cardiohelp	No
704	VV	Life-Box	Revolution	Yes
525	VV	DP3 system	DP3	No
951	VA	PLS	Rotaflow	No
705	VA	Life-Box	Revolution	No
706	VV	Life-Box	Revolution	No
952	VA	PLS	Rotaflow	No
526	VA	DP3 system	DP3	No
707	VA	Life-Box	Revolution	No
68	VV	Cardiohelp HLS	Cardiohelp	No
69	VV	Cardiohelp HLS	Cardiohelp	No
953	VA	PLS	Rotaflow	No
954	VA	PLS	Rotaflow	No
708	VV	Life-Box	Revolution	No
70	VV	Cardiohelp HLS	Cardiohelp	Yes
71	VV	Cardiohelp HLS	Cardiohelp	No
955	VA	PLS	Rotaflow	No
956	VV	PLS	Rotaflow	No
709	VV	Life-Box	Revolution	Yes
527	VV	DP3 system	DP3	No
710	VV	Life-Box	Revolution	Yes
957	VA	PLS	Rotaflow	No
528	VA	DP3 system	DP3	No
711	VV	Life-Box	Revolution	No
712	VV	Life-Box	Revolution	No
72	VA	Cardiohelp HLS	Cardiohelp	No
73	VV	Cardiohelp HLS	Cardiohelp	No
713	VV	Life-Box	Revolution	No
714	VV	Life-Box	Revolution	No
74	VV	Cardiohelp HLS	Cardiohelp	No
529	VV	DP3 system	DP3	No
75	VA	Cardiohelp HLS	Cardiohelp	Yes
76	VV	Cardiohelp HLS	Cardiohelp	No
530	VA	DP3 system	DP3	No
77	VV	Cardiohelp HLS	Cardiohelp	Yes
531	VV	DP3 system	DP3	No
958	VV	PLS	Rotaflow	No
532	VV	DP3 system	DP3	No
78	VA	Cardiohelp HLS	Cardiohelp	No
533	VV	DP3 system	DP3	Yes
534	VV	DP3 system	DP3	No
79	VV	Cardiohelp HLS	Cardiohelp	No
959	VA	PLS	Rotaflow	No
535	VV	DP3 system	DP3	No
80	VA	Cardiohelp HLS	Cardiohelp	No
536	VV	DP3 system	DP3	No
715	VV	Life-Box	Revolution	Yes
81	VV	Cardiohelp HLS	Cardiohelp	Yes
82	VV	Cardiohelp HLS	Cardiohelp	No
537	VV	DP3 system	DP3	No
83	VV	Cardiohelp HLS	Cardiohelp	No
84	VV	Cardiohelp HLS	Cardiohelp	No
960	VA	PLS	Rotaflow	No
716	VV	Life-Box	Revolution	No
961	VA	PLS	Rotaflow	No
962	VV	PLS	Rotaflow	No
85	VV	Cardiohelp HLS	Cardiohelp	Yes
86	VA	Cardiohelp HLS	Cardiohelp	No
87	VV	Cardiohelp HLS	Cardiohelp	Yes
538	VV	DP3 system	DP3	No
539	VV	DP3 system	DP3	No
963	VV	PLS	Rotaflow	No
540	VV	DP3 system	DP3	No
866	VA	Others	Rotaflow	No
717	VV	Life-Box	Revolution	No
88	VA	Cardiohelp HLS	Cardiohelp	No
964	VA	PLS	Rotaflow	No
541	VV	DP3 system	DP3	No
89	VV	Cardiohelp HLS	Cardiohelp	No
90	VA	Cardiohelp HLS	Cardiohelp	No
91	VV	Cardiohelp HLS	Cardiohelp	No
718	VV	Life-Box	Revolution	No
542	VA	DP3 system	DP3	No
719	VV	Life-Box	Revolution	No
92	VV	Cardiohelp HLS	Cardiohelp	No
867	VA	Others	Rotaflow	No
93	VA	Cardiohelp HLS	Cardiohelp	No
543	VV	DP3 system	DP3	No
868	VA	Others	Rotaflow	No
720	VV	Life-Box	Revolution	No
94	VA	Cardiohelp HLS	Cardiohelp	No
95	VA	Cardiohelp HLS	Cardiohelp	No
721	VA	Life-Box	Revolution	No
965	VV	PLS	Rotaflow	No
96	VA	Cardiohelp HLS	Cardiohelp	No
544	VA	DP3 system	DP3	No
966	VV	PLS	Rotaflow	No
967	VA	PLS	Rotaflow	No
722	VV	Life-Box	Revolution	Yes
968	VV	PLS	Rotaflow	No
545	VV	DP3 system	DP3	No
723	VV	Life-Box	Revolution	No
97	VV	Cardiohelp HLS	Cardiohelp	No
546	VV	DP3 system	DP3	Yes
869	VV	Others	HemoLung	No
98	VV	Cardiohelp HLS	Cardiohelp	No
99	VA	Cardiohelp HLS	Cardiohelp	No
870	VV	Others	Rotaflow	No
724	VA	Life-Box	Revolution	No
725	VV	Life-Box	Revolution	No
100	VV	Cardiohelp HLS	Cardiohelp	No
547	VV	DP3 system	DP3	No
548	VV	DP3 system	DP3	No
101	VA	Cardiohelp HLS	Cardiohelp	No
549	VA	DP3 system	DP3	No
969	VV	PLS	Rotaflow	No
871	VA	Others	Rotaflow	No
872	VA	Others	Rotaflow	No
550	VA	DP3 system	DP3	No
873	VA	Others	Rotaflow	No
726	VV	Life-Box	Revolution	No
970	VV	PLS	Rotaflow	No
102	VA	Cardiohelp HLS	Cardiohelp	No
727	VA	Life-Box	Revolution	No
874	VV	Others	HemoLung	Yes
875	VA	Others	Rotaflow	No
876	VA	Others	Rotaflow	No
103	VA	Cardiohelp HLS	Cardiohelp	No
728	VA	Life-Box	Revolution	No
877	VA	Others	Rotaflow	No
104	VA	Cardiohelp HLS	Cardiohelp	No
105	VV	Cardiohelp HLS	Cardiohelp	No
106	VA	Cardiohelp HLS	Cardiohelp	No
551	VV	DP3 system	DP3	No
552	VV	DP3 system	DP3	No
729	VV	Life-Box	Revolution	No
107	VA	Cardiohelp HLS	Cardiohelp	No
553	VV	DP3 system	DP3	No
554	VA	DP3 system	DP3	No
108	VV	Cardiohelp HLS	Cardiohelp	No
109	VA	Cardiohelp HLS	Cardiohelp	No
555	VV	DP3 system	DP3	No
730	VV	Life-Box	Revolution	No
971	VV	PLS	Rotaflow	Yes
972	VV	PLS	Rotaflow	No
731	VV	Life-Box	Revolution	No
556	VV	DP3 system	DP3	No
557	VV	DP3 system	DP3	No
110	VA	Cardiohelp HLS	Cardiohelp	No
111	VA	Cardiohelp HLS	Cardiohelp	No
732	VA	Life-Box	Revolution	No
558	VA	DP3 system	DP3	No
112	VV	Cardiohelp HLS	Cardiohelp	No
113	VA	Cardiohelp HLS	Cardiohelp	No
559	VA	DP3 system	DP3	No
733	VA	Life-Box	Revolution	No
560	VV	DP3 system	DP3	No
734	VV	Life-Box	Revolution	No
561	VV	DP3 system	DP3	No
114	VV	Cardiohelp HLS	Cardiohelp	No
115	VA	Cardiohelp HLS	Cardiohelp	No
735	VV	Life-Box	Revolution	No
736	VV	Life-Box	Revolution	No
878	VA	Others	Rotaflow	Yes
562	VA	DP3 system	DP3	No
973	VA	PLS	Rotaflow	No
116	VV	Cardiohelp HLS	Cardiohelp	No
117	VA	Cardiohelp HLS	Cardiohelp	No
563	VV	DP3 system	DP3	No
737	VV	Life-Box	Revolution	Yes
118	VA	Cardiohelp HLS	Cardiohelp	No
564	VA	DP3 system	DP3	No
119	VA	Cardiohelp HLS	Cardiohelp	No
120	VA	Cardiohelp HLS	Cardiohelp	No
121	VA	Cardiohelp HLS	Cardiohelp	No
565	VA	DP3 system	DP3	Yes
122	VA	Cardiohelp HLS	Cardiohelp	No
738	VV	Life-Box	Revolution	No
974	VV	PLS	Rotaflow	No
566	VV	DP3 system	DP3	No
123	VA	Cardiohelp HLS	Cardiohelp	No
124	VV	Cardiohelp HLS	Cardiohelp	No
125	VA	Cardiohelp HLS	Cardiohelp	No
126	VA	Cardiohelp HLS	Cardiohelp	No
127	VA	Cardiohelp HLS	Cardiohelp	No
975	VA	PLS	Rotaflow	No
567	VV	DP3 system	DP3	No
128	VA	Cardiohelp HLS	Cardiohelp	No
129	VA	Cardiohelp HLS	Cardiohelp	No
130	VV	Cardiohelp HLS	Cardiohelp	Yes
568	VV	DP3 system	DP3	No
976	VA	PLS	Rotaflow	No
569	VV	DP3 system	DP3	No
131	VA	Cardiohelp HLS	Cardiohelp	No
739	VA	Life-Box	Revolution	No
132	VA	Cardiohelp HLS	Cardiohelp	No
133	VV	Cardiohelp HLS	Cardiohelp	Yes
570	VV	DP3 system	DP3	Yes
134	VV	Cardiohelp HLS	Cardiohelp	No
135	VV	Cardiohelp HLS	Cardiohelp	No
136	VA	Cardiohelp HLS	Cardiohelp	No
137	VA	Cardiohelp HLS	Cardiohelp	No
977	VV	PLS	Rotaflow	No
978	VA	PLS	Rotaflow	No
138	VV	Cardiohelp HLS	Cardiohelp	No
139	VA	Cardiohelp HLS	Cardiohelp	No
140	VA	Cardiohelp HLS	Cardiohelp	No
141	VA	Cardiohelp HLS	Cardiohelp	No
571	VV	DP3 system	DP3	No
142	VV	Cardiohelp HLS	Cardiohelp	No
572	VV	DP3 system	DP3	No
143	VV	Cardiohelp HLS	Cardiohelp	No
573	VV	DP3 system	DP3	No
740	VV	Life-Box	Revolution	No
144	VV	Cardiohelp HLS	Cardiohelp	No
145	VA	Cardiohelp HLS	Cardiohelp	No
741	VV	Life-Box	Revolution	No
879	VV	Others	Rotaflow	No
979	VV	PLS	Rotaflow	No
980	VV	PLS	Rotaflow	No
146	VA	Cardiohelp HLS	Cardiohelp	No
742	VA	Life-Box	Revolution	No
981	VV	PLS	Rotaflow	No
147	VA	Cardiohelp HLS	Cardiohelp	No
148	VV	Cardiohelp HLS	Cardiohelp	No
743	VV	Life-Box	Revolution	No
149	VV	Cardiohelp HLS	Cardiohelp	No
574	VV	DP3 system	DP3	No
575	VV	DP3 system	DP3	No
150	VA	Cardiohelp HLS	Cardiohelp	No
744	VV	Life-Box	Revolution	No
151	VA	Cardiohelp HLS	Cardiohelp	No
982	VA	PLS	Rotaflow	No
152	VA	Cardiohelp HLS	Cardiohelp	Yes
576	VV	DP3 system	DP3	No
153	VA	Cardiohelp HLS	Cardiohelp	No
154	VA	Cardiohelp HLS	Cardiohelp	No
983	VV	PLS	Rotaflow	No
155	VA	Cardiohelp HLS	Cardiohelp	No
577	VA	DP3 system	DP3	No
578	VA	DP3 system	DP3	No
745	VA	Life-Box	Revolution	No
880	VV	Others	HemoLung	No
156	VA	Cardiohelp HLS	Cardiohelp	No
157	VA	Cardiohelp HLS	Cardiohelp	No
158	VA	Cardiohelp HLS	Cardiohelp	No
159	VA	Cardiohelp HLS	Cardiohelp	No
579	VV	DP3 system	DP3	No
160	VA	Cardiohelp HLS	Cardiohelp	No
161	VA	Cardiohelp HLS	Cardiohelp	No
580	VA	DP3 system	DP3	No
162	VA	Cardiohelp HLS	Cardiohelp	No
746	VA	Life-Box	Revolution	No
163	VA	Cardiohelp HLS	Cardiohelp	No
747	VA	Life-Box	Revolution	No
581	VA	DP3 system	DP3	No
164	VA	Cardiohelp HLS	Cardiohelp	No
165	VV	Cardiohelp HLS	Cardiohelp	No
984	VA	PLS	Rotaflow	No
166	VA	Cardiohelp HLS	Cardiohelp	No
582	VA	DP3 system	DP3	No
583	VA	DP3 system	DP3	No
748	VV	Life-Box	Revolution	No
167	VV	Cardiohelp HLS	Cardiohelp	Yes
985	VA	PLS	Rotaflow	No
749	VA	Life-Box	Revolution	No
750	VA	Life-Box	Revolution	No
751	VV	Life-Box	Revolution	No
168	VA	Cardiohelp HLS	Cardiohelp	No
584	VA	DP3 system	DP3	No
169	VV	Cardiohelp HLS	Cardiohelp	No
170	VA	Cardiohelp HLS	Cardiohelp	No
986	VA	PLS	Rotaflow	No
987	VV	PLS	Rotaflow	No
585	VV	DP3 system	DP3	No
752	VV	Life-Box	Revolution	No
171	VA	Cardiohelp HLS	Cardiohelp	No
172	VA	Cardiohelp HLS	Cardiohelp	No
173	VA	Cardiohelp HLS	Cardiohelp	No
988	VA	PLS	Rotaflow	No
174	VA	Cardiohelp HLS	Cardiohelp	No
175	VV	Cardiohelp HLS	Cardiohelp	No
989	VA	PLS	Rotaflow	No
753	VA	Life-Box	Revolution	No
176	VA	Cardiohelp HLS	Cardiohelp	No
177	VA	Cardiohelp HLS	Cardiohelp	No
586	VV	DP3 system	DP3	No
881	VA	Others	Rotaflow	No
754	VA	Life-Box	Revolution	No
178	VA	Cardiohelp HLS	Cardiohelp	No
990	VA	PLS	Rotaflow	No
179	VA	Cardiohelp HLS	Cardiohelp	No
587	VV	DP3 system	DP3	No
180	VA	Cardiohelp HLS	Cardiohelp	No
588	VV	DP3 system	DP3	No
991	VA	PLS	Rotaflow	No
992	VA	PLS	Rotaflow	No
589	VV	DP3 system	DP3	No
181	VV	Cardiohelp HLS	Cardiohelp	No
882	VV	Others	DP3	No
182	VA	Cardiohelp HLS	Cardiohelp	No
183	VA	Cardiohelp HLS	Cardiohelp	No
184	VV	Cardiohelp HLS	Cardiohelp	No
993	VV	PLS	Rotaflow	No
185	VA	Cardiohelp HLS	Cardiohelp	No
883	VV	Others	DP3	No
590	VV	DP3 system	DP3	No
186	VV	Cardiohelp HLS	Cardiohelp	No
187	VA	Cardiohelp HLS	Cardiohelp	No
591	VV	DP3 system	DP3	No
188	VA	Cardiohelp HLS	Cardiohelp	No
189	VA	Cardiohelp HLS	Cardiohelp	No
592	VV	DP3 system	DP3	No
190	VA	Cardiohelp HLS	Cardiohelp	No
593	VA	DP3 system	DP3	No
191	VA	Cardiohelp HLS	Cardiohelp	No
192	VA	Cardiohelp HLS	Cardiohelp	No
193	VA	Cardiohelp HLS	Cardiohelp	No
594	VA	DP3 system	DP3	No
755	VV	Life-Box	Revolution	No
194	VV	Cardiohelp HLS	Cardiohelp	No
994	VV	PLS	Rotaflow	No
595	VA	DP3 system	DP3	No
995	VA	PLS	Rotaflow	No
884	VV	Others	DP3	Yes
596	VV	DP3 system	DP3	Yes
996	VV	PLS	Rotaflow	No
195	VV	Cardiohelp HLS	Cardiohelp	No
196	VV	Cardiohelp HLS	Cardiohelp	No
997	VA	PLS	Rotaflow	No
597	VA	DP3 system	DP3	No
197	VV	Cardiohelp HLS	Cardiohelp	No
198	VA	Cardiohelp HLS	Cardiohelp	No
199	VA	Cardiohelp HLS	Cardiohelp	No
756	VA	Life-Box	Revolution	No
200	VA	Cardiohelp HLS	Cardiohelp	No
201	VV	Cardiohelp HLS	Cardiohelp	No
998	VA	PLS	Rotaflow	No
202	VA	Cardiohelp HLS	Cardiohelp	No
203	VA	Cardiohelp HLS	Cardiohelp	No
204	VV	Cardiohelp HLS	Cardiohelp	Yes
757	VA	Life-Box	Revolution	No
205	VA	Cardiohelp HLS	Cardiohelp	No
598	VV	DP3 system	DP3	No
999	VV	PLS	Rotaflow	No
206	VV	Cardiohelp HLS	Cardiohelp	No
1000	VA	PLS	Rotaflow	No
758	VA	Life-Box	Revolution	No
207	VA	Cardiohelp HLS	Cardiohelp	No
208	VA	Cardiohelp HLS	Cardiohelp	No
885	VV	Others	Rotaflow	No
209	VA	Cardiohelp HLS	Cardiohelp	No
210	VA	Cardiohelp HLS	Cardiohelp	No
211	VA	Cardiohelp HLS	Cardiohelp	No
212	VV	Cardiohelp HLS	Cardiohelp	No
213	VA	Cardiohelp HLS	Cardiohelp	Yes
214	VV	Cardiohelp HLS	Cardiohelp	No
886	VA	Others	Rotaflow	No
759	VV	Life-Box	Revolution	No
215	VA	Cardiohelp HLS	Cardiohelp	No
599	VV	DP3 system	DP3	No
760	VV	Life-Box	Revolution	No
216	VA	Cardiohelp HLS	Cardiohelp	No
600	VV	DP3 system	DP3	No
1001	VV	PLS	Rotaflow	No
761	VV	Life-Box	Revolution	No
887	VA	Others	Rotaflow	No
217	VA	Cardiohelp HLS	Cardiohelp	No
762	VA	Life-Box	Revolution	No
218	VA	Cardiohelp HLS	Cardiohelp	No
1002	VA	PLS	Rotaflow	No
888	VA	Others	Rotaflow	No
219	VA	Cardiohelp HLS	Cardiohelp	No
763	VA	Life-Box	Revolution	No
220	VV	Cardiohelp HLS	Cardiohelp	No
221	VV	Cardiohelp HLS	Cardiohelp	No
222	VA	Cardiohelp HLS	Cardiohelp	No
601	VV	DP3 system	DP3	No
223	VA	Cardiohelp HLS	Cardiohelp	No
224	VV	Cardiohelp HLS	Cardiohelp	No
225	VV	Cardiohelp HLS	Cardiohelp	No
226	VA	Cardiohelp HLS	Cardiohelp	No
764	VA	Life-Box	Revolution	No
765	VV	Life-Box	Revolution	No
227	VA	Cardiohelp HLS	Cardiohelp	No
1003	VA	PLS	Rotaflow	No
766	VV	Life-Box	Revolution	No
602	VV	DP3 system	DP3	No
228	VA	Cardiohelp HLS	Cardiohelp	No
889	VA	Others	Rotaflow	No
1004	VV	PLS	Rotaflow	No
229	VA	Cardiohelp HLS	Cardiohelp	No
230	VA	Cardiohelp HLS	Cardiohelp	No
603	VV	DP3 system	DP3	Yes
1005	VV	PLS	Rotaflow	No
231	VV	Cardiohelp HLS	Cardiohelp	No
604	VV	DP3 system	DP3	No
232	VV	Cardiohelp HLS	Cardiohelp	No
890	VV	Others	DP3	No
767	VV	Life-Box	Revolution	No
605	VV	DP3 system	DP3	No
606	VV	DP3 system	DP3	No
1006	VA	PLS	Rotaflow	No
233	VA	Cardiohelp HLS	Cardiohelp	No
1007	VV	PLS	Rotaflow	No
234	VA	Cardiohelp HLS	Cardiohelp	No
768	VV	Life-Box	Revolution	No
235	VV	Cardiohelp HLS	Cardiohelp	No
236	VA	Cardiohelp HLS	Cardiohelp	No
1008	VA	PLS	Rotaflow	No
237	VV	Cardiohelp HLS	Cardiohelp	No
607	VV	DP3 system	DP3	No
769	VV	Life-Box	Revolution	No
238	VA	Cardiohelp HLS	Cardiohelp	No
239	VA	Cardiohelp HLS	Cardiohelp	No
240	VV	Cardiohelp HLS	Cardiohelp	No
241	VA	Cardiohelp HLS	Cardiohelp	No
242	VA	Cardiohelp HLS	Cardiohelp	No
608	VA	DP3 system	DP3	No
609	VV	DP3 system	DP3	No
770	VA	Life-Box	Revolution	No
243	VA	Cardiohelp HLS	Cardiohelp	No
891	VA	Others	Rotaflow	No
244	VA	Cardiohelp HLS	Cardiohelp	No
245	VA	Cardiohelp HLS	Cardiohelp	No
246	VA	Cardiohelp HLS	Cardiohelp	No
1009	VA	PLS	Rotaflow	No
247	VA	Cardiohelp HLS	Cardiohelp	No
610	VV	DP3 system	DP3	No
248	VA	Cardiohelp HLS	Cardiohelp	No
249	VA	Cardiohelp HLS	Cardiohelp	No
250	VA	Cardiohelp HLS	Cardiohelp	No
251	VV	Cardiohelp HLS	Cardiohelp	No
252	VV	Cardiohelp HLS	Cardiohelp	No
1010	VA	PLS	Rotaflow	No
771	VV	Life-Box	Revolution	No
1011	VA	PLS	Rotaflow	No
772	VA	Life-Box	Revolution	No
253	VA	Cardiohelp HLS	Cardiohelp	No
611	VV	DP3 system	DP3	No
254	VA	Cardiohelp HLS	Cardiohelp	No
255	VA	Cardiohelp HLS	Cardiohelp	No
256	VA	Cardiohelp HLS	Cardiohelp	No
257	VA	Cardiohelp HLS	Cardiohelp	No
612	VV	DP3 system	DP3	No
258	VA	Cardiohelp HLS	Cardiohelp	Yes
259	VA	Cardiohelp HLS	Cardiohelp	No
1012	VV	PLS	Rotaflow	No
260	VV	Cardiohelp HLS	Cardiohelp	No
773	VA	Life-Box	Revolution	No
261	VV	Cardiohelp HLS	Cardiohelp	No
892	VA	Others	Rotaflow	No
262	VA	Cardiohelp HLS	Cardiohelp	No
613	VA	DP3 system	DP3	No
774	VA	Life-Box	Revolution	No
614	VV	DP3 system	DP3	No
263	VA	Cardiohelp HLS	Cardiohelp	No
264	VV	Cardiohelp HLS	Cardiohelp	No
265	VA	Cardiohelp HLS	Cardiohelp	No
266	VA	Cardiohelp HLS	Cardiohelp	No
267	VV	Cardiohelp HLS	Cardiohelp	No
268	VA	Cardiohelp HLS	Cardiohelp	Yes
1013	VA	PLS	Rotaflow	No
269	VA	Cardiohelp HLS	Cardiohelp	No
615	VV	DP3 system	DP3	No
270	VV	Cardiohelp HLS	Cardiohelp	No
1014	VA	PLS	Rotaflow	No
616	VV	DP3 system	DP3	No
617	VV	DP3 system	DP3	No
271	VA	Cardiohelp HLS	Cardiohelp	No
775	VA	Life-Box	Revolution	No
272	VA	Cardiohelp HLS	Cardiohelp	No
273	VA	Cardiohelp HLS	Cardiohelp	No
274	VA	Cardiohelp HLS	Cardiohelp	No
1015	VA	PLS	Rotaflow	No
275	VV	Cardiohelp HLS	Cardiohelp	No
276	VV	Cardiohelp HLS	Cardiohelp	No
776	VA	Life-Box	Revolution	No
277	VA	Cardiohelp HLS	Cardiohelp	No
278	VA	Cardiohelp HLS	Cardiohelp	No
1016	VV	PLS	Rotaflow	No
279	VA	Cardiohelp HLS	Cardiohelp	No
777	VV	Life-Box	Revolution	No
280	VA	Cardiohelp HLS	Cardiohelp	No
281	VA	Cardiohelp HLS	Cardiohelp	No
282	VA	Cardiohelp HLS	Cardiohelp	No
1017	VV	PLS	Rotaflow	No
283	VA	Cardiohelp HLS	Cardiohelp	No
284	VV	Cardiohelp HLS	Cardiohelp	Yes
778	VA	Life-Box	Revolution	No
285	VA	Cardiohelp HLS	Cardiohelp	No
286	VA	Cardiohelp HLS	Cardiohelp	No
287	VA	Cardiohelp HLS	Cardiohelp	No
288	VV	Cardiohelp HLS	Cardiohelp	No
1018	VV	PLS	Rotaflow	No
289	VA	Cardiohelp HLS	Cardiohelp	No
779	VV	Life-Box	Revolution	No
290	VA	Cardiohelp HLS	Cardiohelp	No
291	VA	Cardiohelp HLS	Cardiohelp	No
292	VA	Cardiohelp HLS	Cardiohelp	No
293	VA	Cardiohelp HLS	Cardiohelp	No
618	VV	DP3 system	DP3	No
780	VV	Life-Box	Revolution	No
1019	VA	PLS	Rotaflow	No
294	VA	Cardiohelp HLS	Cardiohelp	No
295	VA	Cardiohelp HLS	Cardiohelp	No
296	VA	Cardiohelp HLS	Cardiohelp	No
297	VA	Cardiohelp HLS	Cardiohelp	No
1020	VA	PLS	Rotaflow	Yes
781	VA	Life-Box	Revolution	No
1021	VA	PLS	Rotaflow	No
1022	VV	PLS	Rotaflow	No
298	VV	Cardiohelp HLS	Cardiohelp	No
619	VV	DP3 system	DP3	No
299	VA	Cardiohelp HLS	Cardiohelp	No
300	VA	Cardiohelp HLS	Cardiohelp	No
782	VV	Life-Box	Revolution	No
783	VA	Life-Box	Revolution	No
301	VA	Cardiohelp HLS	Cardiohelp	No
620	VV	DP3 system	DP3	No
302	VA	Cardiohelp HLS	Cardiohelp	No
303	VA	Cardiohelp HLS	Cardiohelp	No
621	VA	DP3 system	DP3	No
304	VV	Cardiohelp HLS	Cardiohelp	No
622	VV	DP3 system	DP3	No
784	VA	Life-Box	Revolution	Yes
305	VA	Cardiohelp HLS	Cardiohelp	No
623	VV	DP3 system	DP3	No
306	VA	Cardiohelp HLS	Cardiohelp	No
624	VA	DP3 system	DP3	No
307	VA	Cardiohelp HLS	Cardiohelp	No
308	VA	Cardiohelp HLS	Cardiohelp	No
309	VA	Cardiohelp HLS	Cardiohelp	No
1023	VA	PLS	Rotaflow	No
1024	VA	PLS	Rotaflow	No
310	VA	Cardiohelp HLS	Cardiohelp	No
1025	VA	PLS	Rotaflow	No
311	VA	Cardiohelp HLS	Cardiohelp	No
785	VV	Life-Box	Revolution	No
625	VV	DP3 system	DP3	No
312	VA	Cardiohelp HLS	Cardiohelp	No
313	VA	Cardiohelp HLS	Cardiohelp	No
314	VA	Cardiohelp HLS	Cardiohelp	No
315	VA	Cardiohelp HLS	Cardiohelp	No
626	VV	DP3 system	DP3	No
316	VA	Cardiohelp HLS	Cardiohelp	No
317	VA	Cardiohelp HLS	Cardiohelp	No
318	VA	Cardiohelp HLS	Cardiohelp	No
319	VA	Cardiohelp HLS	Cardiohelp	No
320	VV	Cardiohelp HLS	Cardiohelp	No
321	VA	Cardiohelp HLS	Cardiohelp	No
1026	VA	PLS	Rotaflow	No
786	VA	Life-Box	Revolution	No
787	VA	Life-Box	Revolution	No
322	VA	Cardiohelp HLS	Cardiohelp	No
788	VV	Life-Box	Revolution	No
323	VA	Cardiohelp HLS	Cardiohelp	No
324	VA	Cardiohelp HLS	Cardiohelp	No
789	VA	Life-Box	Revolution	No
325	VA	Cardiohelp HLS	Cardiohelp	No
627	VV	DP3 system	DP3	No
326	VA	Cardiohelp HLS	Cardiohelp	No
327	VA	Cardiohelp HLS	Cardiohelp	No
328	VA	Cardiohelp HLS	Cardiohelp	No
329	VA	Cardiohelp HLS	Cardiohelp	No
330	VV	Cardiohelp HLS	Cardiohelp	No
628	VV	DP3 system	DP3	No
629	VA	DP3 system	DP3	No
331	VA	Cardiohelp HLS	Cardiohelp	No
630	VA	DP3 system	DP3	No
332	VA	Cardiohelp HLS	Cardiohelp	No
1027	VA	PLS	Rotaflow	No
1028	VA	PLS	Rotaflow	No
631	VV	DP3 system	DP3	No
790	VA	Life-Box	Revolution	No
333	VV	Cardiohelp HLS	Cardiohelp	No
632	VV	DP3 system	DP3	No
1029	VA	PLS	Rotaflow	No
334	VA	Cardiohelp HLS	Cardiohelp	No
791	VV	Life-Box	Revolution	No
335	VA	Cardiohelp HLS	Cardiohelp	No
633	VA	DP3 system	DP3	No
634	VA	DP3 system	DP3	No
336	VA	Cardiohelp HLS	Cardiohelp	No
792	VA	Life-Box	Revolution	No
337	VA	Cardiohelp HLS	Cardiohelp	No
338	VA	Cardiohelp HLS	Cardiohelp	No
793	VA	Life-Box	Revolution	No
339	VA	Cardiohelp HLS	Cardiohelp	No
340	VA	Cardiohelp HLS	Cardiohelp	No
341	VA	Cardiohelp HLS	Cardiohelp	No
1030	VV	PLS	Rotaflow	No
635	VV	DP3 system	DP3	No
342	VA	Cardiohelp HLS	Cardiohelp	No
1031	VA	PLS	Rotaflow	No
343	VA	Cardiohelp HLS	Cardiohelp	No
344	VA	Cardiohelp HLS	Cardiohelp	No
794	VA	Life-Box	Revolution	No
345	VV	Cardiohelp HLS	Cardiohelp	No
1032	VA	PLS	Rotaflow	No
346	VA	Cardiohelp HLS	Cardiohelp	No
1033	VA	PLS	Rotaflow	No
347	VA	Cardiohelp HLS	Cardiohelp	No
348	VA	Cardiohelp HLS	Cardiohelp	No
349	VA	Cardiohelp HLS	Cardiohelp	No
795	VA	Life-Box	Revolution	No
350	VA	Cardiohelp HLS	Cardiohelp	No
351	VA	Cardiohelp HLS	Cardiohelp	No
352	VA	Cardiohelp HLS	Cardiohelp	No
796	VV	Life-Box	Revolution	No
636	VV	DP3 system	DP3	No
353	VA	Cardiohelp HLS	Cardiohelp	No
797	VV	Life-Box	Revolution	No
354	VA	Cardiohelp HLS	Cardiohelp	No
798	VV	Life-Box	Revolution	No
355	VA	Cardiohelp HLS	Cardiohelp	No
637	VV	DP3 system	DP3	Yes
356	VV	Cardiohelp HLS	Cardiohelp	No
357	VA	Cardiohelp HLS	Cardiohelp	No
799	VA	Life-Box	Revolution	No
358	VA	Cardiohelp HLS	Cardiohelp	No
359	VA	Cardiohelp HLS	Cardiohelp	No
360	VA	Cardiohelp HLS	Cardiohelp	No
361	VV	Cardiohelp HLS	Cardiohelp	No
800	VA	Life-Box	Revolution	No
638	VV	DP3 system	DP3	No
362	VA	Cardiohelp HLS	Cardiohelp	No
639	VV	DP3 system	DP3	No
801	VV	Life-Box	Revolution	No
363	VA	Cardiohelp HLS	Cardiohelp	No
802	VV	Life-Box	Revolution	No
640	VV	DP3 system	DP3	No
364	VA	Cardiohelp HLS	Cardiohelp	No
365	VA	Cardiohelp HLS	Cardiohelp	No
641	VV	DP3 system	DP3	No
366	VV	Cardiohelp HLS	Cardiohelp	No
367	VA	Cardiohelp HLS	Cardiohelp	No
1034	VA	PLS	Rotaflow	No
642	VA	DP3 system	DP3	No
643	VV	DP3 system	DP3	No
803	VA	Life-Box	Revolution	No
1035	VV	PLS	Rotaflow	No
1036	VA	PLS	Rotaflow	No
368	VV	Cardiohelp HLS	Cardiohelp	No
804	VA	Life-Box	Revolution	No
369	VA	Cardiohelp HLS	Cardiohelp	No
370	VA	Cardiohelp HLS	Cardiohelp	No
805	VV	Life-Box	Revolution	No
1037	VV	PLS	Rotaflow	No
371	VA	Cardiohelp HLS	Cardiohelp	No
644	VV	DP3 system	DP3	No
893	VA	Others	Rotaflow	No
372	VA	Cardiohelp HLS	Cardiohelp	No
373	VA	Cardiohelp HLS	Cardiohelp	No
374	VA	Cardiohelp HLS	Cardiohelp	No
375	VA	Cardiohelp HLS	Cardiohelp	No
376	VV	Cardiohelp HLS	Cardiohelp	No
377	VA	Cardiohelp HLS	Cardiohelp	No
378	VA	Cardiohelp HLS	Cardiohelp	No
645	VV	DP3 system	DP3	No
806	VV	Life-Box	Revolution	Yes
379	VA	Cardiohelp HLS	Cardiohelp	No
380	VA	Cardiohelp HLS	Cardiohelp	No
381	VA	Cardiohelp HLS	Cardiohelp	No
382	VV	Cardiohelp HLS	Cardiohelp	No
383	VA	Cardiohelp HLS	Cardiohelp	No
384	VA	Cardiohelp HLS	Cardiohelp	No
807	VA	Life-Box	Revolution	No
385	VA	Cardiohelp HLS	Cardiohelp	No
646	VV	DP3 system	DP3	No
386	VA	Cardiohelp HLS	Cardiohelp	No
1038	VV	PLS	Rotaflow	No
647	VV	DP3 system	DP3	No
387	VA	Cardiohelp HLS	Cardiohelp	No
388	VV	Cardiohelp HLS	Cardiohelp	No
389	VA	Cardiohelp HLS	Cardiohelp	No
390	VA	Cardiohelp HLS	Cardiohelp	No
808	VA	Life-Box	Revolution	No
1039	VV	PLS	Rotaflow	No
809	VA	Life-Box	Revolution	No
391	VA	Cardiohelp HLS	Cardiohelp	No
648	VV	DP3 system	DP3	No
392	VA	Cardiohelp HLS	Cardiohelp	No
810	VA	Life-Box	Revolution	No
393	VA	Cardiohelp HLS	Cardiohelp	No
649	VV	DP3 system	DP3	No
394	VA	Cardiohelp HLS	Cardiohelp	No
650	VV	DP3 system	DP3	No
395	VA	Cardiohelp HLS	Cardiohelp	No
396	VA	Cardiohelp HLS	Cardiohelp	No
811	VA	Life-Box	Revolution	No
397	VV	Cardiohelp HLS	Cardiohelp	No
651	VV	DP3 system	DP3	No
812	VA	Life-Box	Revolution	No
398	VA	Cardiohelp HLS	Cardiohelp	No
1040	VA	PLS	Rotaflow	No
813	VV	Life-Box	Revolution	No
399	VV	Cardiohelp HLS	Cardiohelp	No
1041	VA	PLS	Rotaflow	No
652	VV	DP3 system	DP3	No
400	VV	Cardiohelp HLS	Cardiohelp	No
401	VA	Cardiohelp HLS	Cardiohelp	No
402	VA	Cardiohelp HLS	Cardiohelp	No
1042	VA	PLS	Rotaflow	No
814	VV	Life-Box	Revolution	No
403	VA	Cardiohelp HLS	Cardiohelp	No
1043	VA	PLS	Rotaflow	No
404	VA	Cardiohelp HLS	Cardiohelp	No
405	VA	Cardiohelp HLS	Cardiohelp	No
406	VA	Cardiohelp HLS	Cardiohelp	No
407	VA	Cardiohelp HLS	Cardiohelp	No
815	VA	Life-Box	Revolution	No
408	VA	Cardiohelp HLS	Cardiohelp	No
409	VA	Cardiohelp HLS	Cardiohelp	No
410	VA	Cardiohelp HLS	Cardiohelp	No
411	VA	Cardiohelp HLS	Cardiohelp	No
412	VA	Cardiohelp HLS	Cardiohelp	No
653	VA	DP3 system	DP3	No
413	VA	Cardiohelp HLS	Cardiohelp	No
414	VA	Cardiohelp HLS	Cardiohelp	No
654	VV	DP3 system	DP3	No
816	VV	Life-Box	Revolution	Yes
415	VA	Cardiohelp HLS	Cardiohelp	No
416	VA	Cardiohelp HLS	Cardiohelp	No
417	VA	Cardiohelp HLS	Cardiohelp	No
1044	VA	PLS	Rotaflow	No
655	VV	DP3 system	DP3	No
418	VA	Cardiohelp HLS	Cardiohelp	No
656	VV	DP3 system	DP3	No
419	VA	Cardiohelp HLS	Cardiohelp	No
817	VA	Life-Box	Revolution	No
420	VV	Cardiohelp HLS	Cardiohelp	No
421	VA	Cardiohelp HLS	Cardiohelp	No
422	VV	Cardiohelp HLS	Cardiohelp	No
818	VA	Life-Box	Revolution	No
423	VV	Cardiohelp HLS	Cardiohelp	No
657	VA	DP3 system	DP3	No
658	VV	DP3 system	DP3	No
424	VA	Cardiohelp HLS	Cardiohelp	No
819	VA	Life-Box	Revolution	No
425	VA	Cardiohelp HLS	Cardiohelp	No
426	VV	Cardiohelp HLS	Cardiohelp	Yes
427	VA	Cardiohelp HLS	Cardiohelp	No
1045	VV	PLS	Rotaflow	No
820	VV	Life-Box	Revolution	No
821	VA	Life-Box	Revolution	Yes
1046	VV	PLS	Rotaflow	No
428	VA	Cardiohelp HLS	Cardiohelp	No
659	VV	DP3 system	DP3	No
1047	VV	PLS	Rotaflow	Yes
660	VA	DP3 system	DP3	No
429	VV	Cardiohelp HLS	Cardiohelp	Yes
430	VV	Cardiohelp HLS	Cardiohelp	No
431	VA	Cardiohelp HLS	Cardiohelp	No
822	VA	Life-Box	Revolution	No
432	VA	Cardiohelp HLS	Cardiohelp	No
433	VV	Cardiohelp HLS	Cardiohelp	No
661	VA	DP3 system	DP3	No
662	VA	DP3 system	DP3	No
663	VV	DP3 system	DP3	No
823	VV	Life-Box	Revolution	No
664	VV	DP3 system	DP3	No
1048	VA	PLS	Rotaflow	No
434	VV	Cardiohelp HLS	Cardiohelp	No
435	VA	Cardiohelp HLS	Cardiohelp	No
824	VA	Life-Box	Revolution	No
436	VA	Cardiohelp HLS	Cardiohelp	No
825	VV	Life-Box	Revolution	Yes
1049	VV	PLS	Rotaflow	No
826	VA	Life-Box	Revolution	No
437	VA	Cardiohelp HLS	Cardiohelp	No
665	VV	DP3 system	DP3	No
438	VA	Cardiohelp HLS	Cardiohelp	No
827	VV	Life-Box	Revolution	No
439	VV	Cardiohelp HLS	Cardiohelp	No
440	VA	Cardiohelp HLS	Cardiohelp	No
441	VV	Cardiohelp HLS	Cardiohelp	No
442	VV	Cardiohelp HLS	Cardiohelp	No
443	VA	Cardiohelp HLS	Cardiohelp	No
1050	VA	PLS	Rotaflow	No
828	VV	Life-Box	Revolution	No
444	VA	Cardiohelp HLS	Cardiohelp	No
1051	VA	PLS	Rotaflow	No
829	VV	Life-Box	Revolution	No
666	VV	DP3 system	DP3	No
445	VA	Cardiohelp HLS	Cardiohelp	No
446	VA	Cardiohelp HLS	Cardiohelp	Yes
447	VV	Cardiohelp HLS	Cardiohelp	No
667	VA	DP3 system	DP3	No
830	VA	Life-Box	Revolution	No
668	VV	DP3 system	DP3	No
669	VV	DP3 system	DP3	No
670	VV	DP3 system	DP3	No
448	VA	Cardiohelp HLS	Cardiohelp	No
831	VV	Life-Box	Revolution	No
449	VA	Cardiohelp HLS	Cardiohelp	No
450	VA	Cardiohelp HLS	Cardiohelp	No
1052	VA	PLS	Rotaflow	No
451	VV	Cardiohelp HLS	Cardiohelp	No
452	VA	Cardiohelp HLS	Cardiohelp	No
453	VV	Cardiohelp HLS	Cardiohelp	No
832	VA	Life-Box	Revolution	No
671	VV	DP3 system	DP3	No
833	VA	Life-Box	Revolution	No
454	VA	Cardiohelp HLS	Cardiohelp	No
455	VA	Cardiohelp HLS	Cardiohelp	No
456	VA	Cardiohelp HLS	Cardiohelp	No
457	VA	Cardiohelp HLS	Cardiohelp	No
458	VA	Cardiohelp HLS	Cardiohelp	No
459	VA	Cardiohelp HLS	Cardiohelp	No
834	VA	Life-Box	Revolution	Yes
1053	VA	PLS	Rotaflow	No
460	VA	Cardiohelp HLS	Cardiohelp	No
461	VV	Cardiohelp HLS	Cardiohelp	No
462	VA	Cardiohelp HLS	Cardiohelp	No
463	VA	Cardiohelp HLS	Cardiohelp	No
464	VA	Cardiohelp HLS	Cardiohelp	No
465	VA	Cardiohelp HLS	Cardiohelp	No
1054	VV	PLS	Rotaflow	No
835	VV	Life-Box	Revolution	No
466	VA	Cardiohelp HLS	Cardiohelp	No
467	VA	Cardiohelp HLS	Cardiohelp	No
468	VA	Cardiohelp HLS	Cardiohelp	No
1055	VA	PLS	Rotaflow	No
469	VA	Cardiohelp HLS	Cardiohelp	No
1056	VV	PLS	Rotaflow	No
1057	VV	PLS	Rotaflow	No
836	VA	Life-Box	Revolution	Yes
470	VA	Cardiohelp HLS	Cardiohelp	No
837	VV	Life-Box	Revolution	No
471	VA	Cardiohelp HLS	Cardiohelp	No
1058	VV	PLS	Rotaflow	No
1059	VA	PLS	Rotaflow	No
472	VV	Cardiohelp HLS	Cardiohelp	No
473	VA	Cardiohelp HLS	Cardiohelp	No
1060	VA	PLS	Rotaflow	No
474	VA	Cardiohelp HLS	Cardiohelp	No
838	VA	Life-Box	Revolution	No
475	VA	Cardiohelp HLS	Cardiohelp	No
476	VA	Cardiohelp HLS	Cardiohelp	No
477	VA	Cardiohelp HLS	Cardiohelp	No
478	VA	Cardiohelp HLS	Cardiohelp	No
839	VA	Life-Box	Revolution	No
1061	VA	PLS	Rotaflow	No
479	VA	Cardiohelp HLS	Cardiohelp	No
480	VA	Cardiohelp HLS	Cardiohelp	No
1062	VA	PLS	Rotaflow	No
672	VV	DP3 system	DP3	No
481	VA	Cardiohelp HLS	Cardiohelp	No
1063	VV	PLS	Rotaflow	No
482	VA	Cardiohelp HLS	Cardiohelp	No
483	VA	Cardiohelp HLS	Cardiohelp	No

## Sheet: Figure 1
#	Inflow-Fr	FHb_pre	FHb_1day	FHb_2day	BF_1day	BF_2day	FV_1day	FV_2day
17	15 Fr	74	53	37	1.5	1.4	10.3806	9.68858
20	15 Fr	55	47		2.2		15.2249
910	15 Fr	99	60	64	2.3	2.5	15.917	17.301
682	15 Fr	51	70		1.9		13.1488
918	15 Fr	64	57	75	2.6	1.9	17.9931	13.1488
28	15 Fr	39	51	42	3.4	1.7	23.5294	11.7647
29	15 Fr	43	43	40	3.2	2.3	22.1453	15.917
686	15 Fr	48	73	46	2.7	2.3	18.6851	15.917
47	15 Fr	57	22		2		13.8408
56	17 Fr	99		64	3.5	4.9	24.2215	33.91
518	15 Fr	76	351		3.1		21.4533
864	15 Fr	65	88	89	2.8	2.2	19.3772	15.2249
522	15 Fr	98	138	56	2.1	2	14.5329	13.8408
865	15 Fr	85	74	88	3.9	3.8	26.9896	26.2976
526	15 Fr	55	26	43	3.3	3.2	22.8374	22.1453
106	15 Fr	79	24	26	2.9	2.2	20.0692	15.2249
121	17 Fr	52	83	54	1.8	1.6	9.72973	8.64865
126	15 Fr	90	118		2.3		15.917
131	15 Fr	34	94	45	2.5	1.3	17.301	8.99654
141	15 Fr	28	50	59	3.5	2.8	24.2215	19.3772
982	17 Fr	61	63	47	2.5	2.4	13.5135	12.973
577	15 Fr	49	49	55	2.2	2.1	15.2249	14.5329
578	17 Fr	76	71		3.9		21.0811
159	15 Fr	99	141		4.2		29.0657
162	15 Fr	98	63	63	3	3	20.7612	20.7612
747	15 Fr	80	42	152	3	3.2	20.7612	22.1453
984	17 Fr	58	25	23	5	4.5	27.027	24.3243
583	15 Fr	37	37	67	2.1	2.2	14.5329	15.2249
750	17 Fr	39	34	37	3	2.9	16.2162	15.6757
584	15 Fr	72	69	34	2.4	2.7	16.609	18.6851
172	17 Fr	47	77	29	3.1	3	16.7568	16.2162
182	15 Fr	81	51	77	3	2.7	20.7612	18.6851
185	15 Fr	42	28		3.3		22.8374
187	15 Fr	53	58	50	2.3	2	15.917	13.8408
189	15 Fr	57	24		2.5		17.301
191	15 Fr	74	59	60	2.5	2.4	17.301	16.609
192	17 Fr	55	94	59	3.6	3.3	19.4595	17.8378
594	15 Fr	48	40	219	2.9	3	20.0692	20.7612
199	15 Fr	74	75	88	4	4	27.6817	27.6817
200	15 Fr	67	116	40	2.4	2.5	16.609	17.301
757	15 Fr	89	30	107	2.5	2.2	17.301	15.2249
208	15 Fr	89	84		3		20.7612
887	15 Fr	93	35		3		20.7612
762	15 Fr	44	41	42	2.1	2.2	14.5329	15.2249
888	15 Fr	59	45	72	2.7	2.9	18.6851	20.0692
222	15 Fr	38	27	39	3.7	2.5	25.6055	17.301
1006	15 Fr	64	31	42	3.3	2.7	22.8374	18.6851
233	17 Fr	33	40	31	2.8	2.4	15.1351	12.973
234	17 Fr	48	50	43	3.5	3.6	18.9189	19.4595
242	15 Fr	57	74	55	3.4	3.5	23.5294	24.2215
770	15 Fr	29	52	45	3.2	3	22.1453	20.7612
243	17 Fr	38	24	55	3	3.8	16.2162	20.5405
246	17 Fr	63	74	101	2	2	10.8108	10.8108
250	15 Fr	57	76	153	3.5	3.1	24.2215	21.4533
1010	15 Fr	56	70	41	2.7	2.8	18.6851	19.3772
772	15 Fr	92	119	443	3.1	2.8	21.4533	19.3772
258	15 Fr	89	158	501	2	2	13.8408	13.8408
259	15 Fr	67	67	72	2.8	2	19.3772	13.8408
892	17 Fr	17	489		2.5		13.5135
774	15 Fr	65	93	45	3	2.6	20.7612	17.9931
265	15 Fr	78	89	80	3.5	3	24.2215	20.7612
283	15 Fr	67	54		2.4		16.609
286	15 Fr	48	510	335	4.1	3.2	28.3737	22.1453
292	15 Fr	37	214	52	3.3	2.9	22.8374	20.0692
293	15 Fr	43	43		2.7		18.6851
297	15 Fr	75	327		2.7		18.6851
311	15 Fr	39	39		2.8		19.3772
313	15 Fr	40	54	50	3.3	2.8	22.8374	19.3772
316	15 Fr	100	49	54	2.7	2	18.6851	13.8408
323	15 Fr	48	28	44	2.8	2.3	19.3772	15.917
324	17 Fr	60	64	58	4.1	4.4	22.1622	23.7838
325	15 Fr	35	29	38	2.5	2.6	17.301	17.9931
331	15 Fr	29	85	156	4.3	3.6	29.7578	24.9135
634	15 Fr	86	119	32	3.2	3.2	22.1453	22.1453
792	17 Fr	28	37	27	3.2	2.7	17.2973	14.5946
338	15 Fr	28	29	31	2.8	2.1	19.3772	14.5329
342	17 Fr	69	65	35	3.8	3.2	20.5405	17.2973
352	17 Fr	86	47	34	4.3	3.2	23.2432	17.2973
359	15 Fr	85	357		3.2		22.1453
800	17 Fr	56	46		3.6		19.4595
804	15 Fr	79	141		2.3		15.917	15.2249
385	15 Fr	41	52		3.6		24.9135
389	17 Fr	55	73	52	3.6	2.9	19.4595	15.6757
810	17 Fr	77	58		2.8		15.1351
396	15 Fr	100	74	91	3.5	3.3	24.2215	22.8374
812	17 Fr	82	312	189	3.1	3.5	16.7568	18.9189
398	15 Fr	56	71	50	2.9	3	20.0692	20.7612
1040	15 Fr	26	32	21	2.4	1.7	16.609	11.7647
1042	15 Fr	33	38	26	1.8	2.8	12.4567	19.3772
403	15 Fr	35	27		3		20.7612
408	17 Fr	86	70		2.2		11.8919
418	15 Fr	21	30	39	2.6	2.5	17.9931	17.301
419	15 Fr	21	414	320	2.8	3.3	19.3772	22.8374
817	15 Fr	34	14	35	2.2	2.3	15.2249	15.917
818	17 Fr	24	23		2.9		15.6757
657	15 Fr	67	61	53	4.8	4.8	33.218	33.218
425	15 Fr	82	148		2.9		20.0692
428	15 Fr	23	23	56	2.7	2.1	18.6851	14.5329
822	15 Fr	30	254		3.7		25.6055
435	15 Fr	67	34	33	3	3	20.7612	20.7612
443	17 Fr	57	29		2.5		13.5135
667	15 Fr	57	29		2.3		15.917
833	17 Fr	65					28.6486
455	17 Fr	26	33	35	3	2.4	16.2162	12.973
458	17 Fr	88	34	32	2.5	2.9	13.5135	15.6757
465	17 Fr	66	44	44	3.4	4	18.3784	21.6216
1055	17 Fr	60	101	94	3.8	3.4	20.5405	18.3784
836	15 Fr	65	65	71	2.3	1.7	15.917	11.7647
471	15 Fr	58	143	209	3.4	3.2	23.5294	22.1453
474	17 Fr	40	78	86	4.9	4.3	26.4865	23.2432
478	17 Fr	34	39		1.3		7.02703
1061	15 Fr	89	110	57	2.6	2.9	17.9931	20.0692
479	15 Fr	88	135	74	2.9	2.6	20.0692	17.9931
1062	17 Fr	59	82	83	4.2	4.4	22.7027	23.7838
481	17 Fr	24	52	104	3	3.2	16.2162	17.2973

[truncated: 1 more sheets: empty]
